# Supplementary material for: PrimerROC: accurate condition-independent dimer prediction using ROC analysis
Source: Sci Rep. 2019 Jan 18;9:209. doi: 10.1038/s41598-018-36612-9 (PMC6338771; doi:10.1038/s41598-018-36612-9)
Supplement: Supplementary file 1 — Supplementary Info [file 41598_2018_36612_MOESM1_ESM.zip]

Archive with 4 entries (4 files):
- Supplementary_Data_1.xlsx
- Supplementary_Table_1.xlsx
- Supplementary_Table_2.xlsx
- 02july2018_SciRep_Supplementary_Figures_Revised.pdf
