# Supplementary material for: PrimerROC: accurate condition-independent dimer prediction using ROC analysis
Source: Sci Rep. 2019 Jan 18;9:209. doi: 10.1038/s41598-018-36612-9 (PMC6338771; doi:10.1038/s41598-018-36612-9)
Supplement: Supplementary file 1 — Supplementary Info [file 41598_2018_36612_MOESM1_ESM.zip › Supplementary_Data_1.xlsx]

## Sheet: Sheet1
Forward Name	Forward Sequence	Reverse Name	Reverse Sequence	Dimer (Y/N)	Dimer score	Dimer score (length adjusted)		Dimer score	N	P	N-Cum	P-Cum	FPR	TPR	AUC		Dimer score (length adjusted)	N	P	N-Cum	P-Cum	FPR	TPR	AUC
C105	AGCAtTGTGGGTAGtAAGGTATAAA	C106	AGCTCAaAATCTaCATAACCCCTC	N	0	0							1	1	0.292135							1	1	0.292135
C109	AGCGTGGttATTGGATGGGTTTG	C110	AGCAaaTCTTTACTaaaAaaAATTTACCTT	N	0	0		0	78	0	78	0	0.707865	1	0.00749064		0	78	0	78	0	0.707865	1	0.00374532
C119	AGCGGtAAGTGTTTAGGATGGTT	C120	AGCATCACAAAaCCCCTCCCTT	N	0	0		-0.09	2	0	80	0	0.700375	1	0.00749064		-0.09	1	0	79	0	0.70412	1	0.00374532
C127	AGCCCCAaaACACCCCCACT	C128	AGCgGGTtAAAGAGAAGAAGGTT	N	0	0		-0.13	2	0	82	0	0.692884	1	0.00749064		-0.12	1	0	80	0	0.700375	1	0.00374532
C131	AGCaAACTaTCCAATCAaaCACACA	C132	AGCGAGGAtAtAGAGtAGTGAAG	N	0	0		-0.15	2	0	84	0	0.685393	1	0.00374532		-0.14	1	0	81	0	0.696629	1	0.00374532
C141	AGCTaTTCTaAaTTCTTCCTTTTCCC	C142	AGCGTtTtTGAtTtTTtAGGTAAATATAAT	N	0	0		-0.16	1	0	85	0	0.681648	1	0.00374532		-0.16	1	0	82	0	0.692884	1	0.00374532
C171	AGCGGtAAGTGTTTAGGATGGTT	C172	AGCATCACAAAaCCCCTCCCTT	N	0	0		-0.17	1	0	86	0	0.677903	1	0.00749064		-0.17	1	0	83	0	0.689139	1	0.00374532
C173	AGCAAAATAGGtAGtttTtTGTGATGA	C174	AGCCACCCCTCCTaCTCCC	N	0	0		-0.19	2	0	88	0	0.670412	1	0.00749064		-0.2	1	0	84	0	0.685393	1	0.00749064
C177	AGCAGGGttTGGtATGtAGAGAG	C178	AGCTTAACCACCCTTCCAAATCA	N	0	0		-0.21	2	0	90	0	0.662921	1	0.00374532		-0.21	2	0	86	0	0.677903	1	0.00374532
C201	AGCaAACTaTCCAATCAaaCACACA	C202	AGCGAGGAtAtAGAGtAGTGAAG	N	0	0		-0.23	1	0	91	0	0.659176	1	0.011236		-0.27	1	0	87	0	0.674157	1	0.00749064
C207	AGCTTtTGAGtTtTTAtTGGtTTAGTAG	C208	AGCCCAAaAaaTTaaTaCAAAaaaTCCC	N	0	0		-0.28	3	0	94	0	0.64794	1	0.011236		-0.28	2	0	89	0	0.666667	1	0.00374532
C225	AGCAAaaTTCCTaaaCTCTaaACATCA	C226	AGCGGGATAAGGGGGAGGAA	N	0	0		-0.29	3	0	97	0	0.636704	1	0.00374532		-0.29	1	0	90	0	0.662921	1	0.00749064
C235	AGCGGATAGAGAGAGAAAAGAAG	C236	AGCTaTaACCTTaaACAAaTAaTCACAT	N	0	0		-0.35	1	0	98	0	0.632959	1	0.00749064		-0.3	2	0	92	0	0.655431	1	0.00374532
C273	AGCtTGTtTTttAGGAAAGAGAGAG	C274	AGCTTaTTCCCAaAATaTAAATCATCC	N	0	0		-0.39	2	0	100	0	0.625468	1	0.00374532		-0.33	1	0	93	0	0.651685	1	0.00749064
C289	AGCAGGGAGAGAAGAGTGGTAA	C290	AGCTaCCTTAATTaTATaACATTAAATCAA	N	0	0		-0.4	1	0	101	0	0.621723	1	0.00374532		-0.36	2	0	95	0	0.644195	1	0.00374532
C291	AGCAAaaaAAAaaCTCCTACTTTTCCA	C292	AGCGtTtTttAGAtAGtTGTtAATGAAG	N	0	0		-0.44	1	0	102	0	0.617978	1	0.00749064		-0.39	1	0	96	0	0.640449	1	0.00374532
C293	AGCAAAAtAGtAGAGAGAGGTGTAA	C294	AGCCAAaTaTTCTTCAaATCTTTCCAA	N	0	0		-0.45	2	0	104	0	0.610487	1	0.00374532		-0.41	1	0	97	0	0.636704	1	0.00374532
C299	AGCTaaCATTTCAAACTTATTCTACCAA	C300	AGCATATTTAttAGTAttAAAAGGTGGG	N	0	0		-0.52	1	0	105	0	0.606742	1	0.00374532		-0.42	1	0	98	0	0.632959	1	0.00374532
C303	AGCAAATAAATTAATTTTTaATCTTTATTCATC	C304	AGCtTAAAATATTAAAATAAGTATGTGTGTT	N	0	0		-0.53	1	0	106	0	0.602996	1	0.00374532		-0.47	1	0	99	0	0.629213	1	0.00749064
C679	GACCTCAACGCACAGTACGAAtTGTGGGTAGtAAGGTATAAA	C680	CGTCACTGAAACCACCGGAATCAaAATCTaCATAACCCCTC	N	0	0		-0.54	1	0	107	0	0.599251	1	0.011236		-0.48	2	0	101	0	0.621723	1	0.00374532
C739	GACCTCAACGCACAGTACGATTtTGAGtTtTTAtTGGtTTAGTAG	C740	CGTCACTGAAACCACCGGAACCAAaAaaTTaaTaCAAAaaaTCCC	N	0	0		-0.68	3	0	110	0	0.588015	1	0.00374532		-0.5	1	0	102	0	0.617978	1	0.00374532
C755	GACCTCAACGCACAGTACGAAAAAtAGtAGAGAGAGGTGTAA	C756	CGTCACTGAAACCACCGGAACAAaTaTTCTTCAaATCTTTCCAA	N	0	0		-0.73	1	0	111	0	0.58427	1	0.00749064		-0.53	1	0	103	0	0.614232	1	0.00374532
C771	GACCTCAACGCACAGTACGATaTTCTaAaTTCTTCCTTTTCCC	C772	CGTCACTGAAACCACCGGAAGTtTtTGAtTtTTtAGGTAAATATAAT	N	0	0		-0.85	2	0	113	0	0.576779	1	0.00374532		-0.55	1	0	104	0	0.610487	1	0.00374532
C789	GACCTCAACGCACAGTACGAGGATAGAGAGAGAAAAGAAG	C790	CGTCACTGAAACCACCGGAATaTaACCTTaaACAAaTAaTCACAT	N	0	0		-0.9	1	0	114	0	0.573034	1	0.00374532		-0.65	1	0	105	0	0.606742	1	0.00374532
C817	GACCTCAACGCACAGTACGAtTGTtTTttAGGAAAGAGAGAG	C818	CGTCACTGAAACCACCGGAATTaTTCCCAaAATaTAAATCATCC	N	0	0		-0.92	1	0	115	0	0.569288	1	0.00374532		-0.67	1	0	106	0	0.602996	1	0.00374532
C821	GACCTCAACGCACAGTACGAAGGGAGAGAAGAGTGGTAA	C822	CGTCACTGAAACCACCGGAATaCCTTAATTaTATaACATTAAATCAA	N	0	0		-0.99	1	0	116	0	0.565543	1	0.00374532		-0.7	1	0	107	0	0.599251	1	0.00374532
C823	GACCTCAACGCACAGTACGAAAaaaAAAaaCTCCTACTTTTCCA	C824	CGTCACTGAAACCACCGGAAGtTtTttAGAtAGtTGTtAATGAAG	N	0	0		-1.06	1	0	117	0	0.561798	1	0.00749064		-0.71	1	0	108	0	0.595506	1	0.00374532
C825	GTCATGCGCCCCATAGAATTTTTATTTGGTTTTATTTTTGTA	C826	CTCGGACGCACCCATTTCCTAACCCCCCACTTA	N	0	0		-1.08	2	0	119	0	0.554307	1	0.00374532		-0.74	1	0	109	0	0.59176	1	0.00749064
C831	GTCATGCGCCCCATTAGTATGTAAAAGGGATTAGTTTTG	C832	CTCGGACGCACCCACCCTCCCCCTACTTCTTA	N	0	0		-1.09	1	0	120	0	0.550562	1	0.00749064		-0.85	2	0	111	0	0.58427	1	0.00374532
C835	GTCATGCGCCCCATACTTTTCCACTTTTAAAAAATAAAATAA	C836	CTCGGACGCACCCATTGAGTGGGAAGATTTGAGAT	N	0	0		-1.12	2	0	122	0	0.543071	1	0.00749064		-0.86	1	0	112	0	0.580524	1	0.00374532
C837	GTCATGCGCCCCATCTATAACTCAAAATTACTCTACTAA	C838	CTCGGACGCACCCAGTTTATGTGAGAGTTGTATATAAG	N	0	0		-1.16	2	0	124	0	0.535581	1	0.00374532		-0.9	1	0	113	0	0.576779	1	0.00374532
C839	GTCATGCGCCCCATAGAGGGTATATTTATTTATGTTTGT	C840	CTCGGACGCACCCACTTAACCCCTAAAAATACTCATT	N	0	0		-1.22	1	0	125	0	0.531835	1	0.00374532		-1.05	1	0	114	0	0.573034	1	0.00374532
C841	GTCATGCGCCCCATTAGTTTATTTTTTTGTTTTTGTTTTTGA	C842	CTCGGACGCACCCAAACCATACTAACAACATCCCT	N	0	0		-1.25	1	0	126	0	0.52809	1	0.00749064		-1.15	1	0	115	0	0.569288	1	0.00374532
C845	GTCATGCGCCCCATAAAAAAAAAAAAAAAAATCTCCCAAATC	C846	CTCGGACGCACCCATTGGTTGGGATAGTTAGAGAA	N	0	0		-1.27	2	0	128	0	0.520599	1	0.00374532		-1.16	1	0	116	0	0.565543	1	0.00749064
C849	GTCATGCGCCCCATAAATACTACAAACATTTACTTACATA	C850	CTCGGACGCACCCAGGATAGTTGGGATTGTAAAATAG	N	0	0		-1.29	1	0	129	0	0.516854	1	0.00749064		-1.17	2	0	118	0	0.558052	1	0.00374532
C855	GTCATGCGCCCCATACAAATATTATTATCCTTTTAAAAAATC	C856	CTCGGACGCACCCAAAGTATATAAGTATGTAAATGGTAAG	N	0	0		-1.3	2	0	131	0	0.509363	1	0.00749064		-1.27	1	0	119	0	0.554307	1	0.00374532
C857	GTCATGCGCCCCATTTATTGATTTTGTTGTTTTGTGGAA	C858	CTCGGACGCACCCAAAAAACTATATACTTTATAAACACTAAT	N	0	0		-1.34	2	0	133	0	0.501873	1	0.00374532		-1.28	1	0	120	0	0.550562	1	0.00374532
C861	GTCATGCGCCCCATTTATCCTTTTAAAAAATCCTAAATCC	C862	CTCGGACGCACCCATTTGTATGAAAGTATATAAGTATGTA	N	0	0		-1.39	1	0	134	0	0.498127	1	0.00374532		-1.31	1	0	121	0	0.546816	1	0.00374532
C869	GTCATGCGCCCCATACCAACTCCAAATAAACTTATCC	C870	CTCGGACGCACCCAATATGTTAGTATATAGTTTTAATTGTG	N	0	0		-1.4	1	0	135	0	0.494382	1	0.00374532		-1.32	1	0	122	0	0.543071	1	0.00374532
C887	GTCATGCGCCCCATGGAATGGAATTTATAATGAATATTAG	C888	CTCGGACGCACCCAACCCTCAAATCAATTTCTATTAC	N	0	0		-1.43	1	0	136	0	0.490637	1	0.00374532		-1.33	1	0	123	0	0.539326	1	0.00374532
C905	GTCATGCGCCCCATGAGTTAATTAAAATAATTTTAATAATAGAG	C906	CTCGGACGCACCCACAACACATTACTACAACTTAATTTT	N	0	0		-1.45	1	0	137	0	0.486891	1	0.00374532		-1.36	1	0	124	0	0.535581	1	0.00374532
C947	AGaCTaAAAATACCAaAaCAaaACATA	C948	AGTtAAGGGGtAGGGTATtAAG	N	0	0		-1.47	1	0	138	0	0.483146	1	0.00374532		-1.38	1	0	125	0	0.531835	1	0.00749064
C949	AGGTTGTAGTAGAAGAAAAAAGtAAG	C950	AGaTaTTAaAAaAaTaAaCAAAAAAAAAAAAAAA	N	0	0		-1.49	1	0	139	0	0.479401	1	0.00749064		-1.39	2	0	127	0	0.524345	1	0.00749064
C953	AGAtAGtATtAAAGGGAGAAAGGA	C954	AGCATCTAAAAAaaaaAaATaaTaCCAC	N	0	0		-1.52	2	0	141	0	0.47191	1	0.00749064		-1.49	2	0	129	0	0.516854	1	0.00749064
C955	AGttTTAGTTtAAAGtTGAGTAGGAG	C956	AGCAaTTCAaaaCAaaaCAaAaCCC	N	0	0		-1.55	2	0	143	0	0.464419	1	0.00374532		-1.54	2	0	131	0	0.509363	1	0.00374532
C967	AGtTtTGGGGGAGGGAGAG	C968	AGaAAaaAaCAaaaCACATaaACACAC	N	0	0		-1.56	1	0	144	0	0.460674	1	0.00374532		-1.55	1	0	132	0	0.505618	1	0.00374532
C969	AGGAAATtTTGGGGGAAAGATAAA	C970	AGCCAaAAaAAaaaCTaTaCTaTaTAC	N	0	0		-1.63	1	0	145	0	0.456929	1	0.00374532		-1.57	1	0	133	0	0.501873	1	0.00749064
C971	AGAGtAGGtAAAATTATAAAGAAtAAG	C972	AGAATTAaATaTaaCACAaAAAaATCACA	N	0	0		-1.64	1	0	146	0	0.453184	1	0.00374532		-1.58	2	0	135	0	0.494382	1	0.00374532
C975	AGTTAAAAAATAAATAAAAATAAGtTAAGTAA	C976	AGCATTaCAAACTaTACAaaTAaaTCA	N	0	0		-1.65	1	0	147	0	0.449438	1	0.00374532		-1.59	1	0	136	0	0.490637	1	0.00374532
C977	AGtTtAAGGAtAGGAGTTGAAtAAAG	C978	AGAAACAaAaCCTCCAATCCCA	N	0	0		-1.74	1	0	148	0	0.445693	1	0.011236		-1.64	1	0	137	0	0.486891	1	0.00374532
C979	AGaaCCCCCAaTaaaaaaCATCTC	C980	AGAGtAGGtAtAttttAAAAAGtAGG	N	0	0		-1.75	3	0	151	0	0.434457	1	0.00374532		-1.68	1	0	138	0	0.483146	1	0.00374532
C981	AGCTCCTCAaAaTTAaaACCCAC	C982	AGTTTAAAAATGGTAAGAGGAAAGG	N	0	0		-1.77	1	0	152	0	0.430712	1	0.00374532		-1.73	1	0	139	0	0.479401	1	0.00374532
C985	AGaAaTTaaaaaCCTTaACCTaTTACA	C986	AGttAGGAGtTGGAAGtAGAGA	N	0	0		-1.78	1	0	153	0	0.426966	1	0.00374532		-1.84	1	0	140	0	0.475655	1	0.00374532
C991	AGGTAAGGAGGAAAATAAAAGAGA	C992	AGTaAAAAaTAaAaaaCTAAaAAAACCCA	N	0	0		-1.79	1	0	154	0	0.423221	1	0.0187266		-1.87	1	0	141	0	0.47191	1	0.011236
C993	AGTTGGAtAAGATAATTTGAATATGAA	C994	AGaCTaCATAAAaAAAAACCATaaCAA	N	0	0		-1.87	5	0	159	0	0.404494	1	0.00749064		-1.92	3	0	144	0	0.460674	1	0.00374532
D004	AGCCCAAATTaAACTaaTCTTaACAA	D005	AGGttTAGGTtAGAAAGTGAGTAA	N	0	0		-1.88	2	0	161	0	0.397004	1	0.00374532		-1.94	1	0	145	0	0.456929	1	0.00374532
D008	AGaTAaCTTaCAaTAaCCATaTaACAA	D009	AGGGAAGAGTGGAGGTAGAAG	N	0	0		-1.91	1	0	162	0	0.393258	1	0.00374532		-1.96	1	0	146	0	0.453184	1	0.00374532
D010	AGAAAtAATTtTGGAAAAAAtATTAAAATAAG	D011	AGaTTTCAATTaTAAAaAaAaAaAAaTaaATAAA	N	0	0		-1.92	1	0	163	0	0.389513	1	0.00374532		-2.04	1	0	147	0	0.449438	1	0.00374532
D012	AGaaaTaCCCTTCCCAAATCCC	D013	AGAATTAGGAGGTATGtAGAAAAG	N	0	0		-1.94	1	0	164	0	0.385768	1	0.011236		-2.06	1	0	148	0	0.445693	1	0.00374532
D018	AGTGGttAGTGTTTGGAGTGAG	D019	AGTTTaaaaaCTTTCAATCCACCC	N	0	0		-2.01	3	0	167	0	0.374532	1	0.00374532		-2.07	1	0	149	0	0.441948	1	0.00749064
D020	AGAAaaTaACCCAAaTaAaCCCAC	D021	AGtAGttAGTTGGAGGAAAGGA	N	0	0		-2.04	1	0	168	0	0.370787	1	0.00374532		-2.11	2	0	151	0	0.434457	1	0.00749064
D022	AGaCTaCAaATCCTCAaaCACAC	D023	AGAtTGGtTTtAGAGAAGGAATAAG	N	0	0		-2.09	1	0	169	0	0.367041	1	0.00749064		-2.12	2	0	153	0	0.426966	1	0.00374532
D024	AGAATGAGGttAGGAGGAGAAG	D025	AGCTAAAaTaCCCAaAaaTaTCCC	N	0	0		-2.14	2	0	171	0	0.359551	1	0.00374532		-2.14	1	0	154	0	0.423221	1	0.00374532
D030	AGGttAGAGtAGAGAGGGAGA	D031	AGaAaTaTTTaAACAaAACAaCTaAACAA	N	0	0		-2.15	1	0	172	0	0.355805	1	0.00374532		-2.15	1	0	155	0	0.419476	1	0.00374532
D036	AGtAGttTtAAGAtTttAGGGTtAGG	D037	AGTAaaCAaTCAaaCAaaaCAaTCAC	N	0	0		-2.16	1	0	173	0	0.35206	1	0.00374532		-2.18	1	0	156	0	0.41573	1	0.00374532
D040	AGGTAGTAGGATAtAAAGTAtAAtAAG	D041	AGaCAATACAAATCAATTaCAATAATAAA	N	0	0		-2.17	1	0	174	0	0.348315	1	0.00374532		-2.22	1	0	157	0	0.411985	1	0.00374532
D042	AGAAAATAAAATAAAATAAAAAGAGGGAG	D043	AGaCTTAaCAATaTACAaCCAATCAT	N	0	0		-2.2	1	0	175	0	0.344569	1	0.00749064		-2.24	1	0	158	0	0.40824	1	0.00374532
D044	AGGAAAGGAtAAtAGGAATAtAATGA	D045	AGTaAaAAaCAAATaACAaATaaaTAACAA	N	0	0		-2.23	2	0	177	0	0.337079	1	0.00749064		-2.26	1	0	159	0	0.404494	1	0.00374532
D046	AGTAGAtAtTGAATAATAAATAATAAATGA	D047	AGAaTaTAAaACACAAAAAAATCACAC	N	0	0		-2.28	2	0	179	0	0.329588	1	0.00374532		-2.29	1	0	160	0	0.400749	1	0.00749064
D048	AGAAaAaATTTTaTAACAAAACTTaAACAA	D049	AGTAGAAGAtAtTTAGGAGAGGAA	N	0	0		-2.29	1	0	180	0	0.325843	1	0.00374532		-2.34	2	0	162	0	0.393258	1	0.00749064
D052	AGaAaaTaaaaaTCCAaaAaaaaaATCCC	D053	AGAAGATtAGAGGttAtttAGAGAAA	N	0	0		-2.32	1	0	181	0	0.322097	1	0.00749064		-2.38	2	0	164	0	0.385768	1	0.00374532
D056	AGAaCAACTATATAaCCCTTCCC	D057	AGGAGAATATAAATtTAGAATtAAGAAAT	N	0	0		-2.34	2	0	183	0	0.314607	1	0.00374532		-2.39	1	0	165	0	0.382022	1	0.00374532
D080	AGAGAAGtTGATGTAGAGAGAG	D081	AGAaaaaaCCACATTTTTATAATTaTCC	N	0	0		-2.37	1	1	184	1	0.310861	0.980769	0		-2.41	1	0	166	0	0.378277	1	0.00749064
D098	AGaaaATaTCAaaaTCAaCTCTaCTAT	D099	AGttAGAAttttAttATTtTTttATtAGGT	N	0	0		-2.44	0	1	184	2	0.310861	0.961538	0.00720254		-2.46	2	0	168	0	0.370787	1	0.011236
D112	AGCTCTaCCTCCCCTCCC	D113	AGAGTGtTTTTTtTTTTTTAAtTGGTG	N	0	0		-2.49	2	0	186	2	0.303371	0.961538	0		-2.47	3	0	171	0	0.359551	1	0.00374532
D114	AGTAtATtTtttTTTTTTTTTTTTTAATTtTGTA	D115	AGAaaCTaAaAaCATCCCTCCC	N	0	0		-2.59	0	1	186	3	0.303371	0.942308	0.00352924		-2.48	1	0	172	0	0.355805	1	0.00374532
D138	AGTCTAAaTTaTATTACTATACCCTTT	D139	AGTtTtTGtAGTtTTTTTtTTTGTGAG	N	0	0		-2.62	1	0	187	3	0.299625	0.942308	0.00352924		-2.52	1	0	173	0	0.35206	1	0.00374532
D140	AGtAAtAAtAAtTTtATTtAAttAAATAtATTGT	D141	AGaTaTACATCTCTTTCCTCCATT	No bands (excluded)	0	0		-2.68	1	0	188	3	0.29588	0.942308	0.00352924		-2.61	1	0	174	0	0.348315	1	0.00374532
D150	AGTaAAaATTAaTTTTCCATTTACATACA	D151	AGtATGttttAttttAGAtTTAGTGAG	N	0	0		-2.7	1	0	189	3	0.292135	0.942308	0.014117		-2.69	1	0	175	0	0.344569	1	0.00374532
C113	AGCTGTttTtTTtTTTGTTGTGGGTAA	C114	AGCCTaTaAaTCCTaaTaCTTAaCTCA	N	-0.09	-0.09		-2.74	4	1	193	4	0.277154	0.923077	0.00345722		-2.7	1	0	176	0	0.340824	1	0.00374532
D126	AGAaACTTTaTATTATATATTaTaTTTTTACA	D127	AGGtttttTGGGtTTATGttTTGG	N	-0.13	-0.12		-2.75	1	0	194	4	0.273408	0.923077	0.00345722		-2.76	1	0	177	0	0.337079	1	0.00374532
C275	AGCGGTGGAGTtTATtAAGGTTG	C276	AGCCCCTaTaACCACACCCC	N	-0.13	-0.14		-2.76	1	0	195	4	0.269663	0.923077	0.00345722		-2.82	1	0	178	0	0.333333	1	0.00374532
C203	AGCGGGttTttTGGGAATTGTAG	C204	AGCaaACAaTCTCTaCCCTCCTT	N	-0.15	-0.16		-2.79	1	0	196	4	0.265918	0.923077	0.00345722		-2.83	1	0	179	0	0.329588	1	0.00374532
C801	GACCTCAACGCACAGTACGATGTttTtTTtTTTGTTGTGGGTAA	C802	CGTCACTGAAACCACCGGAACTaTaAaTCCTaaTaCTTAaCTCA	N	-0.09	-0.17		-2.81	1	0	197	4	0.262172	0.923077	0		-2.85	1	0	180	0	0.325843	1	0.00374532
C165	AGCCCTTAAAAAaCAACTCTCAACC	C166	AGCAtTAAATTTttATGtttAAAGTGATAG	N	-0.19	-0.2		-2.83	0	1	197	5	0.262172	0.903846	0.00338519		-2.87	1	0	181	0	0.322097	1	0.00749064
C247	AGCTCTTaTCATAAAATTAACTTCCCT	C248	AGCGTGGTtAtTTTtTTtTtAGAGATG	N	-0.21	-0.21		-2.86	1	0	198	5	0.258427	0.903846	0.00338519		-2.94	2	0	183	0	0.314607	1	0.00374532
D100	AGttAttTtATTTttTTTtTtAGTttAGGT	D101	AGCAaCTTTaTCTATTTTCAaACATTT	N	-0.23	-0.21		-2.88	1	1	199	6	0.254682	0.884615	0.00331317		-2.97	1	0	184	0	0.310861	1	0.00374532
C879	GTCATGCGCCCCATTACCCTACCAAATCTTCCTC	C880	CTCGGACGCACCCATTTGGGGTGAGTTGAGATG	N	-0.16	-0.27		-2.9	1	0	200	6	0.250936	0.884615	0.00331317		-3.01	1	0	185	0	0.307116	1	0.00374532
C737	GACCTCAACGCACAGTACGAGGGttTttTGGGAATTGTAG	C738	CGTCACTGAAACCACCGGAAaaACAaTCTCTaCCCTCCTT	N	-0.15	-0.28		-2.91	1	0	201	6	0.247191	0.884615	0.00331317		-3.02	1	0	186	0	0.303371	1	0.00374532
C995	AGTGtAGGAAGtAAATATATAAGGG	C996	AGCCACCCCAaACTTCACATA	N	-0.28	-0.28		-2.96	1	0	202	6	0.243446	0.884615	0		-3.06	1	0	187	0	0.299625	1	0.00374532
C889	GTCATGCGCCCCATGTAGAGTTAATTAAAATAATTTTAATAATA	C890	CTCGGACGCACCCACACCAACACATTACTACAACT	N	-0.17	-0.29		-2.97	0	1	202	7	0.243446	0.865385	0.00648228		-3.07	1	0	188	0	0.29588	1	0.00374532
C267	AGCgGTTAGtTtAGTTGGTTAGAG	C268	AGCCATAATTaTTACTaTaAAATAAACATTA	N	-0.29	-0.3		-3.01	2	0	204	7	0.235955	0.865385	0.00324114		-3.15	1	0	189	0	0.292135	1	0.00374532
C287	AGCtTGTAAATGGtATGGAGATATATG	C288	AGCCTaCTCATCTCTaACACATC	N	-0.28	-0.3		-3.06	1	0	205	7	0.23221	0.865385	0.00324114		-3.16	1	0	190	0	0.28839	1	0.00374532
D032	AGCCATCTaaTaACAaAACTaTaACA	D033	AGGAttTtAGATTAAGAAGTTAGTGA	N	-0.35	-0.33		-3.08	1	0	206	7	0.228464	0.865385	0.00324114		-3.17	1	0	191	0	0.284644	1	0.00374532
C777	GACCTCAACGCACAGTACGACCTTAAAAAaCAACTCTCAACC	C778	CGTCACTGAAACCACCGGAAAtTAAATTTttATGtttAAAGTGATAG	N	-0.19	-0.36		-3.09	1	0	207	7	0.224719	0.865385	0.00324114		-3.2	1	0	192	0	0.280899	1	0.00374532
D074	AGCATTAACCATAAACACATTTTTCA	D075	AGTttAGGtTtATTAAtATTGAGATAG	N	-0.39	-0.36		-3.15	1	0	208	7	0.220974	0.865385	0.00324114		-3.24	1	0	193	0	0.277154	1	0.00374532
C791	GACCTCAACGCACAGTACGATCTTaTCATAAAATTAACTTCCCT	C792	CGTCACTGAAACCACCGGAAGTGGTtAtTTTtTTtTtAGAGATG	N	-0.21	-0.39		-3.18	1	0	209	7	0.217228	0.865385	0.00324114		-3.25	1	0	194	0	0.273408	1	0.00374532
C163	AGCTTaaaAaACCACCACTTCCAAT	C164	AGCTTGtTGTAATTGAtAAATTATGTGA	N	-0.4	-0.41		-3.21	1	1	210	8	0.213483	0.846154	0.00950735		-3.29	1	0	195	0	0.269663	1	0.00374532
C999	AGTCAaCAAaTACTaCCATTATTACA	D001	AGAGGAAtAtAGTAAttTtTGAATAtAAA	N	-0.45	-0.42		-3.22	3	0	213	8	0.202247	0.846154	0.00633823		-3.32	1	0	196	0	0.265918	1	0.00374532
C155	AGCTtTGAGAAAAGGAAAtAGAGGG	C156	AGCCTCCAaACATTTCTaTCTAAATTA	N	-0.45	-0.47		-3.23	2	1	215	9	0.194757	0.826923	0.00309709		-3.33	1	0	197	0	0.262172	1	0.00374532
C827	GTCATGCGCCCCATTAAATACTAAAATTAAAAAACCCTCA	C828	CTCGGACGCACCCATAAAAATTTGTTATAAGAGGAATAAATA	N	-0.29	-0.48		-3.24	1	0	216	9	0.191011	0.826923	0.00619418		-3.36	1	0	198	0	0.258427	1	0.00374532
C881	GTCATGCGCCCCATTTAACATAAATACAAAACTTCCAAAA	C882	CTCGGACGCACCCAGTTTTTTTTTTTTTAATTTTAAAGATGAAT	N	-0.29	-0.48		-3.27	2	0	218	9	0.183521	0.826923	0.00309709		-3.38	1	0	199	0	0.254682	1	0.00749064
D034	AGtTGGAGAGAAATGAAGAGTG	D035	AGTAATaTCTaCAaTaTTaTAACCATC	N	-0.52	-0.5		-3.29	1	0	219	9	0.179775	0.826923	0		-3.41	2	0	201	0	0.247191	1	0.00374532
C715	GACCTCAACGCACAGTACGAtTGTAAATGGtATGGAGATATATG	C716	CGTCACTGAAACCACCGGAACTaCTCATCTCTaACACATC	N	-0.28	-0.53		-3.36	0	1	219	10	0.179775	0.807692	0.00302506		-3.42	1	0	202	0	0.243446	1	0.00374532
C197	AGCttTtAGTtTttTTtAGttATAAGATGG	C198	AGCaAaaaCTCCAaaCCAaaaCACA	N	-0.53	-0.55		-3.38	1	2	220	12	0.17603	0.769231	0.00288101		-3.47	1	0	203	0	0.2397	1	0.00374532
C843	GTCATGCGCCCCATTAAGGTTTTTTTTTTTGAGGTTGTT	C844	CTCGGACGCACCCATTATACACTAAAATACTCCTTCTAA	N	-0.39	-0.65		-3.4	1	0	221	12	0.172285	0.769231	0.00288101		-3.48	1	0	204	0	0.235955	1	0.00374532
D134	AGaaCTaaaTTaCAaaCCTCCTCC	D135	AGATATATtTTGTGGttTTGGGTG	N	-0.68	-0.67		-3.44	1	0	222	12	0.168539	0.769231	0		-3.51	1	0	205	0	0.23221	1	0.00749064
C125	AGCaTAaTCTCTCTaaACTCTCCAA	C126	AGCTAGGttTTtTtTGGtTGTAAAGTA	N	-0.68	-0.7		-3.5	0	1	222	13	0.168539	0.75	0.00280899		-3.53	2	0	207	0	0.224719	1	0.011236
D146	AGGGATtTTGAAAtTtTAGtTGGTG	D147	AGCAaATATaCACTaCTCCTCC	N	-0.73	-0.71		-3.51	1	0	223	13	0.164794	0.75	0.00561798		-3.55	3	0	210	0	0.213483	1	0.00374532
C875	GTCATGCGCCCCATTAATTAGGTTATAGTATGTAAAAGG	C876	CTCGGACGCACCCACACCCTCCCTAAAATCATAAA	N	-0.44	-0.74		-3.53	2	0	225	13	0.157303	0.75	0.00280899		-3.6	1	0	211	0	0.209738	1	0.00374532
D026	AGAGATAGGTtAGtAATGtAGTGA	D027	AGCAACATCTACATAAATAAAATaACA	N	-0.9	-0.85		-3.57	1	0	226	13	0.153558	0.75	0.00280899		-3.63	1	0	212	0	0.205993	1	0.00374532
D076	AGtttTtTTGtTGAAATTTtAGtAGtATG	D077	AGTCAAaAaaATTTAaaATaCTTTTCTTTT	N	-0.92	-0.85		-3.59	1	0	227	13	0.149813	0.75	0.00842697		-3.66	1	0	213	0	0.202247	1	0.00374532
C217	AGCTTTCTaaAaTAACCATATCATAACT	C218	AGCtAGtAAGtAGAGGtAAtAGAAAAT	N	-0.85	-0.86		-3.6	3	0	230	13	0.138577	0.75	0.00280899		-3.74	1	0	214	0	0.198502	1	0.00374532
C877	GTCATGCGCCCCATTATTTTTAATTTATTGTTATTTGTGGTT	C878	CTCGGACGCACCCAATACCCTAATATTAATACAACATAC	N	-0.54	-0.9		-3.62	1	1	231	14	0.134831	0.730769	0.00273696		-3.77	1	0	215	0	0.194757	1	0.00374532
D144	AGTaATCATCCCCATTTCTCTTC	D145	AGAGAAGTGAtAtAtTTTAGAGTGAG	N	-1.06	-1.05		-3.64	1	1	232	15	0.131086	0.711538	0.00532988		-3.8	1	0	216	0	0.191011	1	0.00749064
D090	AGCTaCTCTTCTaaaCTTTACCAT	D091	AGAGtttTGGttTTTtTAtTTtATGAG	N	-1.22	-1.15		-3.75	2	0	234	15	0.123596	0.711538	0.00266494		-3.82	2	0	218	0	0.183521	1	0.00374532
C219	AGCCTCCATCTCTaCCTCCC	C220	AGCAGAAGAAATTttTGGTttAGGTAT	N	-1.08	-1.16		-3.76	1	0	235	15	0.11985	0.711538	0.00266494		-4.02	1	0	219	0	0.179775	1	0.00374532
C205	AGCTCTaTCCCCTCTaTCCCTC	C206	AGCTGAtAGGTTGGttATGATGG	N	-1.09	-1.17		-3.78	1	0	236	15	0.116105	0.711538	0.00266494		-4.08	1	0	220	0	0.17603	1	0.00374532
C261	AGCgtAGGGAAATAGTTtTGTTTGG	C262	AGCCTCATaACCTTTAaATTAAaAAACA	N	-1.12	-1.17		-3.81	1	0	237	15	0.11236	0.711538	0.00266494		-4.13	1	0	221	0	0.172285	1	0.00374532
C767	GACCTCAACGCACAGTACGAaTAaTCTCTCTaaACTCTCCAA	C768	CGTCACTGAAACCACCGGAATAGGttTTtTtTGGtTGTAAAGTA	N	-0.68	-1.27		-3.84	1	0	238	15	0.108614	0.711538	0.00266494		-4.15	1	0	222	0	0.168539	1	0.00374532
C151	AGCCCCTTTCCTCTCCCTCT	C152	AGCGttttTtATtTGttTTtATTtTGAAGG	N	-1.16	-1.28		-3.86	1	0	239	15	0.104869	0.711538	0.00266494		-4.18	1	0	223	0	0.164794	1	0.00374532
C965	AGACAaaTaAaTaATTCTCAaaaTaACTC	C966	AGGGTAGGAGAGAGtAGGG	N	-1.27	-1.31		-3.88	1	0	240	15	0.101124	0.711538	0		-4.25	1	0	224	0	0.161049	1	0.00374532
D130	AGCTCTAaTTCAaTaTATCAaTTTACA	D131	AGGTAAtTTAGAtTGTTAGAGAGAG	N	-1.39	-1.32		-3.93	0	1	240	16	0.101124	0.692308	0.00259291		-4.3	1	0	225	0	0.157303	1	0.00374532
C161	AGCACCCCCCAAAAACCTCAC	C162	AGCtTAGTttAGGGGtTTTTtAtTTTAA	N	-1.34	-1.33		-3.94	1	0	241	16	0.0973783	0.692308	0.00259291		-4.35	1	0	226	0	0.153558	1	0.00374532
C213	AGCAaaaACAaCCTaACAaAAACAAAAT	C214	AGCGGGtttAGGAGAGGGGT	N	-1.27	-1.36		-4.04	1	1	242	17	0.093633	0.673077	0		-4.38	1	0	227	0	0.149813	1	0.00374532
C147	AGCCACTCAaaTCACCCACTCT	C148	AGCTGtAGGGGAtAtTGtAGGG	N	-1.3	-1.38		-4.05	0	1	242	18	0.093633	0.653846	0		-4.43	1	0	228	0	0.146067	1	0
C951	AGTGAAtAAGTGAGTATTTAGAtATAA	C952	AGCTaCTAaAAAATAaTTaTTAAACAACA	N	-1.52	-1.39		-4.15	0	1	242	19	0.093633	0.634615	0.00237684		-4.46	0	1	228	1	0.146067	0.980769	0.00367329
D002	AGATGAAGAGAAtAtTAttAAtttTAAGA	D003	AGCTTaCAaCATCTaTAAAACACATT	N	-1.49	-1.39		-4.18	1	1	243	20	0.0898876	0.615385	0.00230481		-4.47	1	0	229	1	0.142322	0.980769	0
D038	AGTCCTCAaaCTaCAaCCATCA	D039	AGttAGGtTGGAGATtAGGAGT	N	-1.55	-1.49		-4.19	1	0	244	20	0.0861423	0.615385	0.00230481		-4.57	0	1	229	2	0.142322	0.961538	0.00360127
D106	AGGATTGAAATTTtTttAGGTGAGTG	D107	AGAAaCAAaCATaACACTATTTaCATA	N	-1.55	-1.49		-4.23	1	0	245	20	0.082397	0.615385	0.00230481		-4.63	1	0	230	2	0.138577	0.961538	0.00360127
D072	AGAAAACCTTaAaaTaATTCATCTTCC	D073	AGGGtAtAGAAGGATtTTGGTAG	N	-1.56	-1.54		-4.28	1	2	246	22	0.0786517	0.576923	0		-4.72	1	0	231	2	0.134831	0.961538	0.00360127
D128	AGtTATttAtAtAAGTTGTGtTGTGAA	D129	AGTCCCAaATaATTATaTaTTTCATCC	N	-1.63	-1.54		-4.34	0	1	246	23	0.0786517	0.557692	0.00208874		-4.75	1	0	232	2	0.131086	0.961538	0
C107	AGCgtTATTGtTGAGAAATGGATTG	C108	AGCACAAaaAAATTTaTaCAAAAAACAACT	N	-1.52	-1.55		-4.35	1	0	247	23	0.0749064	0.557692	0.00208874		-4.77	0	1	232	3	0.131086	0.942308	0.00352924
D116	AGaAaAaaTaaaTaTaTaCATaCCACATT	D117	AGAtTtAGAtAAtAtttAtAtAGtTtTGTA	N	-1.74	-1.57		-4.36	1	0	248	23	0.071161	0.557692	0.00208874		-4.79	1	0	233	3	0.127341	0.942308	0
C809	GACCTCAACGCACAGTACGATTTCTaaAaTAACCATATCATAACT	C810	CGTCACTGAAACCACCGGAAtAGtAAGtAGAGGtAAtAGAAAAT	N	-0.85	-1.58		-4.49	1	0	249	23	0.0674157	0.557692	0.00208874		-4.87	0	1	233	4	0.127341	0.923077	0
C987	AGATATTTAATGAATAtTGAAAGGGAG	C988	AGaCCCAAAACTACAaTTCTaTCA	N	-1.64	-1.58		-4.62	1	0	250	23	0.0636704	0.557692	0.00208874		-4.89	0	1	233	5	0.127341	0.903846	0.00338519
C185	AGCGAGTGTGGtTGGGGGTG	C186	AGCCCTaaACTTACCTAaAACTCC	N	-1.45	-1.59		-4.72	1	1	251	24	0.0599251	0.538462	0		-5.03	1	0	234	5	0.123596	0.903846	0.00677038
D014	AGAGtAAAGttAGAtTGtAAGGAAAA	D015	AGAaaaaTTTCCAAaaaAAaaCAACAC	N	-1.75	-1.64		-4.77	0	1	251	25	0.0599251	0.519231	0		-5.04	2	0	236	5	0.116105	0.903846	0.00338519
C253	AGCGTTtttTTttTTtAtTtAGGATGGT	C254	AGCCTaCCAaaAaCCTTCTaTACAA	N	-1.65	-1.68		-4.81	0	1	251	26	0.0599251	0.5	0.00187266		-5.12	1	0	237	5	0.11236	0.903846	0.00338519
D124	AGTTAGGTTTtttTAAAtTTtTATTGGAA	D125	AGAAATTACTTTCCATCCTCCAC	N	-1.79	-1.73		-4.87	1	0	252	26	0.0561798	0.5	0.00187266		-5.14	1	0	238	5	0.108614	0.903846	0
C209	AGCaTCCCCACCCCAAACTAAT	C210	AGCGAGATTAAtTGAGGGTTTTGAA	N	-1.75	-1.84		-5.1	1	0	253	26	0.0524345	0.5	0.00187266		-5.18	0	1	238	6	0.108614	0.884615	0.00331317
C695	GACCTCAACGCACAGTACGAttTtAGTtTttTTtAGttATAAGATGG	C696	CGTCACTGAAACCACCGGAAaAaaaCTCCAaaCCAaaaCACA	N	-0.99	-1.87		-5.16	1	1	254	27	0.0486891	0.480769	0.00180063		-5.28	1	0	239	6	0.104869	0.884615	0
C129	AGCTaATCACATCTTCTATCACTCA	C130	AGCTttAGtTGTGTGttTGATTGGA	N	-1.87	-1.92		-5.33	1	0	255	27	0.0449438	0.480769	0		-5.39	0	1	239	7	0.104869	0.865385	0.00324114
C199	AGCTaATCACATCTTCTATCACTCA	C200	AGCTttAGtTGTGTGttTGATTGGA	N	-1.87	-1.92		-5.45	0	1	255	28	0.0449438	0.461538	0		-5.41	1	0	240	7	0.101124	0.865385	0
D094	AGGAAtAGAGTGAATTTTttTGGTG	D095	AGaAaACCAATCTTCCCCTCC	N	-1.94	-1.92		-5.47	0	1	255	29	0.0449438	0.442308	0		-5.44	0	1	240	8	0.101124	0.846154	0.00633823
C859	GTCATGCGCCCCATGGGGAAATTTAGGTTTAGTGA	C860	CTCGGACGCACCCAAAAATTCCTAAACCCTTCTCC	? (excluded)	-1.14	-1.93		-5.63	0	1	255	30	0.0449438	0.423077	0		-5.62	2	0	242	8	0.093633	0.846154	0.00316912
D152	AGaTCCCTAaaaCAAAaTTTaCATCT	D153	AGTTAGTGTAtTGGTTTTGTGTTG	N	-2.04	-1.94		-5.69	0	1	255	31	0.0449438	0.403846	0.00151253		-5.63	1	0	243	8	0.0898876	0.846154	0.00316912
C157	AGCTtttttAATTtTGtAAGAAGGGATT	C158	AGCTCTaACACCCCCTTTTTCC	N	-1.87	-1.96		-5.82	1	0	256	31	0.0411985	0.403846	0.00151253		-5.67	1	0	244	8	0.0861423	0.846154	0.00316912
C117	AGCAACTTTACAaTTTTTaTTACTACTAC	C118	AGCAGAGGGGTGGTGGGTAA	N	-1.88	-2.04		-5.86	1	0	257	31	0.0374532	0.403846	0.00151253		-5.83	1	0	245	8	0.082397	0.846154	0
C785	GACCTCAACGCACAGTACGACTCCATCTCTaCCTCCC	C786	CGTCACTGAAACCACCGGAAAGAAGAAATTttTGGTttAGGTAT	N	-1.08	-2.06		-5.93	1	0	258	31	0.0337079	0.403846	0		-5.85	0	1	245	9	0.082397	0.826923	0.00309709
D110	AGTTTaCCCTCCTCCCCTC	D111	AGTttTGtTTGTtttAGGTGAGTG	N	-2.09	-2.07		-5.96	0	1	258	32	0.0337079	0.384615	0.00144051		-5.91	1	0	246	9	0.0786517	0.826923	0.00309709
C707	GACCTCAACGCACAGTACGAgtAGGGAAATAGTTtTGTTTGG	C708	CGTCACTGAAACCACCGGAACTCATaACCTTTAaATTAAaAAACA	N	-1.12	-2.11		-5.98	1	0	259	32	0.0299625	0.384615	0.00144051		-6.01	1	0	247	9	0.0749064	0.826923	0
D060	AGCTaCTTTCAaACCATCCCTC	D061	AGAGttTGttAGGtAtAAGAAGGT	N	-2.14	-2.11		-6.01	1	0	260	32	0.0262172	0.384615	0		-6.02	0	2	247	11	0.0749064	0.788462	0.00295304
C137	AGCTCAAACTCCTTaCTCTATTCTC	C138	AGCAtttAGGAtAAAGtTTTGtAGGAA	N	-2.01	-2.12		-6.09	0	1	260	33	0.0262172	0.365385	0		-6.05	1	0	248	11	0.071161	0.788462	0
C239	AGCCAACTaTTACTaTAAaATaAACATTAA	C240	AGCgGTTAGtTtAGTTGGTTAGAG	N	-2.14	-2.12		-6.16	0	1	260	34	0.0262172	0.346154	0		-6.11	0	1	248	12	0.071161	0.769231	0.00288101
C255	AGCGGTGTGTGTGTGTGTGTG	C256	AGCaATTATAaaCCACCCAACCC	N	-2.01	-2.14		-6.2	0	1	260	35	0.0262172	0.326923	0		-6.12	1	0	249	12	0.0674157	0.769231	0.00288101
C871	GTCATGCGCCCCATCCTTCAAATAATCACAATTATCATT	C872	CTCGGACGCACCCATATATAATAAATTGTGAGAGTTGTAA	N	-1.29	-2.15		-6.31	0	1	260	36	0.0262172	0.307692	0.00115241		-6.18	1	0	250	12	0.0636704	0.769231	0
D120	AGTGtTGAGtAttATGtTATAAGTGA	D121	AGTCCCTaAATCCTCTTaCCTC	N	-2.2	-2.18		-6.37	1	0	261	36	0.0224719	0.307692	0.00115241		-6.2	0	2	250	14	0.0636704	0.730769	0
D078	AGCCACTTTTaCCATaTaTCACAT	D079	AGAtAtttAtTtATTttTGATTAGGGTG	N	-2.32	-2.22		-6.41	1	1	262	37	0.0187266	0.288462	0.00108038		-6.22	0	2	250	16	0.0636704	0.692308	0.00259291
C689	GACCTCAACGCACAGTACGACCCTTTCCTCTCCCTCT	C690	CGTCACTGAAACCACCGGAAGttttTtATtTGttTTtATTtTGAAGG	N	-1.16	-2.24		-6.74	1	1	263	38	0.0149813	0.269231	0		-6.38	1	1	251	17	0.0599251	0.673077	0.00252089
C143	AGCTtAGAGTtATtTTTTttAGTTAGGA	C144	AGCACATTCAACTaACTTACTCTTC	N	-2.23	-2.26		-6.8	0	1	263	39	0.0149813	0.25	0		-6.47	1	0	252	17	0.0561798	0.673077	0
D016	AGtAAAttTtAAttAGtTTAGTGtAGAAA	D017	AGaCTTTAAAAAAACCTACAaACAATT	N	-2.49	-2.29		-6.84	0	1	263	40	0.0149813	0.230769	0.000864304		-6.52	0	1	252	18	0.0561798	0.653846	0
C153	AGCCAaATaAaaaaCTTCCACCAAC	C154	AGCAGGGAGGGGAGTGGG	N	-2.16	-2.34		-7.03	1	1	264	41	0.011236	0.211538	0		-6.56	0	1	252	19	0.0561798	0.634615	0.00237684
C179	AGCtAtAtATAtAtAtAtAtAGTTGTTTGTT	C180	AGCCAAaAAACTCCTTCTCCTCA	? (excluded)	-2.28	-2.34		-7.08	0	1	264	42	0.011236	0.192308	0		-6.59	1	0	253	19	0.0524345	0.634615	0.00237684
C283	AGCCCCTTaaTTTTCAaaACTTATTCT	C284	AGCAAGAAGATtttATATTTGAGATGG	N	-2.29	-2.34		-7.13	0	1	264	43	0.011236	0.173077	0		-6.72	1	0	254	19	0.0486891	0.634615	0.00237684
C241	AGCCACTCCTTTCTACTTTaCTTC	C242	AGCTGGGGAtTTATATTGGttTTGA	N	-2.28	-2.38		-7.24	0	1	264	44	0.011236	0.153846	0		-6.79	1	0	255	19	0.0449438	0.634615	0
C265	AGCTGGGGAtTTATATTGGttTTGA	C266	AGCCACTCCTTTCTACTTTaCTTC	N	-2.28	-2.38		-7.41	0	1	264	45	0.011236	0.134615	0.000504177		-6.83	0	1	255	20	0.0449438	0.615385	0
C873	GTCATGCGCCCCATAAACTAAATACACATACAATCCC	C874	CTCGGACGCACCCATTATTTTATTTTGGTTTGTTTTGTAG	N	-1.43	-2.39		-7.46	1	1	265	46	0.00749064	0.115385	0		-6.86	0	1	255	21	0.0449438	0.596154	0.00223279
C799	GACCTCAACGCACAGTACGAGTGGttATTGGATGGGTTTG	C800	CGTCACTGAAACCACCGGAAAaaTCTTTACTaaaAaaAATTTACCTT	N	-1.25	-2.41		-7.6	0	1	265	47	0.00749064	0.0961538	0		-6.97	1	0	256	21	0.0411985	0.596154	0
C145	AGCgAAGTtAAATtTAAtATGGATTTGG	C146	AGCCTCCAaCCCAaCCATTATTA	N	-2.34	-2.46		-7.68	0	1	265	48	0.00749064	0.0769231	0.000288101		-6.99	0	1	256	22	0.0411985	0.576923	0.00216076
C959	AGaTaaTaaCACTATACACAaTCACA	C960	AGGAGGtAAGttATGGAGTGAG	N	-2.49	-2.46		-7.78	1	1	266	49	0.00374532	0.0576923	0		-7.07	1	0	257	22	0.0374532	0.576923	0
C727	GACCTCAACGCACAGTACGAACCCCCCAAAAACCTCAC	C728	CGTCACTGAAACCACCGGAAtTAGTttAGGGGtTTTTtAtTTTAA	N	-1.34	-2.47		-8.05	0	1	266	50	0.00374532	0.0384615	0.000144051		-7.13	0	1	257	23	0.0374532	0.557692	0.00208874
C919	GTCATGCGCCCCATATTTTTTTAGTATGATGAGGAAGG	C920	CTCGGACGCACCCAAAATAAAATTTTATCAACTTCTCTAAAA	N	-1.47	-2.47		-8.75	1	0	267	50	0	0.0384615	0		-7.16	1	1	258	24	0.0337079	0.538462	0.00201671
C997	AGGTAATtTGAAGtTttAAGTAAATGA	C998	AGAAACTTaaAAaATaCAAAACTCATC	N	-2.68	-2.47		-12.63	0	2	267	52	0	0	0		-7.19	1	0	259	24	0.0299625	0.538462	0.00201671
C685	GACCTCAACGCACAGTACGACACTCAaaTCACCCACTCT	C686	CGTCACTGAAACCACCGGAATGtAGGGGAtAtTGtAGGG	N	-1.3	-2.48								SUM	0.908816		-7.27	1	0	260	24	0.0262172	0.538462	0.00201671
C193	AGCTTttTGGGGtTGGtAGTAAATT	C194	AGCAAATaCACCAaAaaCCAAACAATT	? (excluded)	-2.44	-2.51											-7.31	1	0	261	24	0.0224719	0.538462	0
C149	AGCgtAGGAtTtATAGAAGTGAGG	C150	AGCATCTCCTTTCTaCACCCAC	N	-2.37	-2.52											-7.66	0	1	261	25	0.0224719	0.519231	0
D086	AGgtTTTTAAAAGATTAGttAGTGAG	D087	AGaACTCAaaTTCCTCTaACATCT	N	-2.74	-2.61											-7.7	0	1	261	26	0.0224719	0.5	0.00187266
C983	AGCAaTaTaTaAaATCAaTaTaTaAaATCA	C984	AGTGAGAAGTGGATGTGGTGA	N	-2.75	-2.69											-7.89	1	0	262	26	0.0187266	0.5	0
C731	GACCTCAACGCACAGTACGAAGGGttTGGtATGtAGAGAG	C732	CGTCACTGAAACCACCGGAATTAACCACCCTTCCAAATCA	N	-1.4	-2.7											-7.96	0	1	262	27	0.0187266	0.480769	0.00180063
C191	AGCAAAAaCCTaAaCTTCATCCCTC	C192	AGCAtTTttTGTtttAGttAAGGTAGG	N	-2.62	-2.76											-7.98	1	0	263	27	0.0149813	0.480769	0
C245	AGCTAaCTTCTCTTTTTAaCTTCTCTA	C246	AGCGGAAGTTAATTTTATGAtAAGAAG	N	-2.76	-2.82											-8.07	0	1	263	28	0.0149813	0.461538	0.00172861
C189	AGCtAAATGTGTATATGGAGGGAG	C190	AGCATCAAaTTCCAaATCAATaAAATCT	N	-2.74	-2.83											-8.31	1	1	264	29	0.011236	0.442308	0.00165658
D096	AGTAAGTGATGGtTGtTTGTGATG	D097	AGCAATTTAAaCCATCTaCTTaCATT	N	-2.91	-2.85											-8.39	1	1	265	30	0.00749064	0.423077	0
C135	AGCAATAGGTAGAttTttTAGGAGAG	C136	AGCCCCTaCACATCAAATCTTCT	N	-2.74	-2.87											-8.49	0	1	265	31	0.00749064	0.403846	0.00151253
C301	AGCATTCAAAATTaCTCATTTAAATTTCC	C302	AGCttTGtATATTGTTTTTGtTTTATATGAT	N	-2.9	-2.94											-8.84	1	0	266	31	0.00374532	0.403846	0
D062	AGCCCTACTATaCCCATTTTTC	D063	AGAAtTTtttATGGGtTTTGGGGT	N	-3.06	-2.94											-9.02	0	1	266	32	0.00374532	0.384615	0
D088	AGAAaATCAAaTTTaTaTCTTCTCCC	D089	AGAtAAGTTAGAttAAGTAATTAtAGG	N	-3.18	-2.97											-9.04	0	1	266	33	0.00374532	0.365385	0
C221	AGCGtTGTtttTGGGAAGATAAGTG	C222	AGCCATaaCTAAaTaaAAaTaaaAaAAACC	N	-2.88	-3.01											-9.08	0	1	266	34	0.00374532	0.346154	0
C963	AGaAaTCCAACAaaAATAaaATTTaCATC	C964	AGATGtTTTTTGtAtTtAGAGAGGAA	N	-3.15	-3.02											-9.12	0	1	266	35	0.00374532	0.326923	0.00122443
C211	AGCATaAaAACCCTaTCTCCCAAAT	C212	AGCGTGTGGGTGGGTGTGG	N	-2.81	-3.06											-9.18	1	0	267	35	0	0.326923	0
D050	AGtATTtAtAGGtAGGATtAGAGTG	D051	AGCAaTaaTaCACACCTATATCCC	N	-3.09	-3.07											-9.28	0	1	267	36	0	0.307692	0
C945	AGCAaCACCAAACACATCCCA	C946	AGAtTGtAGAAGAGtAAGGGAG	N	-3.23	-3.15											-9.61	0	1	267	37	0	0.288462	0
D118	AGAGAGTGGGTTtTtTGAtAGG	D119	AGCCTTCAAaTTaTTTTAAAATCTTCC	N	-3.24	-3.16											-9.74	0	1	267	38	0	0.269231	0
D102	AGTATCTaCTTCCCTaACTCCC	D103	AGGAGTtTtTTttAGTGGTTTTGG	N	-3.21	-3.17											-10.16	0	1	267	39	0	0.25	0
C895	GTCATGCGCCCCATTCAAAATTAAAAAAACTAAATCTTCATT	C896	CTCGGACGCACCCAATTTTTGTTGTTTTGTAGTTAGGAA	N	-1.92	-3.2											-10.18	0	1	267	40	0	0.230769	0
C901	GTCATGCGCCCCATATAACAAACATCCCATAAATACATA	C902	CTCGGACGCACCCATTAAAGAGTATTAAATTGGGGTTG	N	-1.91	-3.24											-10.25	0	1	267	41	0	0.211538	0
D104	AGTAAAGTtAttAAGTtttAttTAtTGGG	D105	AGCAaCTCCTACTaCATCTTCC	N	-3.22	-3.25											-10.47	0	1	267	42	0	0.192308	0
D136	AGGAATTTTGttATATTATATAAttAtAGG	D137	AGATTATCATATAAATaTaTCTCCTAC	N	-3.53	-3.29											-11.61	0	1	267	43	0	0.173077	0
C699	GACCTCAACGCACAGTACGAaTCCCCACCCCAAACTAAT	C700	CGTCACTGAAACCACCGGAAGAGATTAAtTGAGGGTTTTGAA	N	-1.75	-3.32											-12.15	0	1	267	44	0	0.153846	0
C123	AGCCATCCTTaAaAaTaCTCTTTCC	C124	AGCGtTGGGttAATATTTGAGGG	N	-3.22	-3.33											-12.77	0	1	267	45	0	0.134615	0
C285	AGCATACTTCTTaAaAAAaTAaCCTTCT	C286	AGCAAGAAAAtAGGtttTTGGTTTTAAA	N	-3.38	-3.36											-13.07	0	1	267	46	0	0.115385	0
C807	GACCTCAACGCACAGTACGAAaaaACAaCCTaACAaAAACAAAAT	C808	CGTCACTGAAACCACCGGAAGGGtttAGGAGAGGGGT	N	-1.78	-3.38											-13.22	0	1	267	47	0	0.0961538	0
C773	GACCTCAACGCACAGTACGATtTGAGAAAAGGAAAtAGAGGG	C774	CGTCACTGAAACCACCGGAACTCCAaACATTTCTaTCTAAATTA	N	-1.77	-3.41											-13.57	0	1	267	48	0	0.0769231	0
D028	AGAGATATATAAGtTTtTTGTGGTGA	D029	AGCCAAaAaTCTTTCAAaCATaACAA	N	-3.59	-3.41											-13.69	0	1	267	49	0	0.0576923	0
D066	AGAACCCTTCTaaaaACACCTTAC	D067	AGGTtAAtTAAtTAttttAAGGTtAtAGA	N	-3.51	-3.42											-13.9	0	1	267	50	0	0.0384615	0
D148	AGaAaCCTCTaCTCCACCTCC	D149	AGGTtTttTttTGTtTAtAtTGGGTG	No bands (excluded)	-3.39	-3.43											-14.19	0	1	267	51	0	0.0192308	0
C233	AGCTaCTTTCTCTaACACCTCCC	C234	AGCAGGGtTGGTGAtAGGTATG	N	-3.23	-3.47											-14.89	0	1	267	52	0	0	0
D068	AGAtATttTttAGTGtTTtTtTGGTGA	D069	AGTaaCTaaCCAaCCTCCTCC	N	-3.57	-3.48																	SUM	0.960746
C183	AGCtTttAGtTTATGGTGAGTGTGG	C184	AGCCCTaaACTTACCTAaAACTCC	? (excluded)	-3.27	-3.49
C681	GACCTCAACGCACAGTACGATaATCACATCTTCTATCACTCA	C682	CGTCACTGAAACCACCGGAATttAGtTGTGTGttTGATTGGA	N	-1.87	-3.51
C279	AGCATAAATGtTtAAGGTGAAATGTGG	C280	AGCAACAATATAACTCACCACTTCC	N	-3.27	-3.53
C725	GACCTCAACGCACAGTACGATtttttAATTtTGtAAGAAGGGATT	C726	CGTCACTGAAACCACCGGAATCTaACACCCCCTTTTTCC	N	-1.87	-3.53
C973	AGGAAGtAGAAAGATtAGAGAAGG	C974	AGTCCCTATAATaATAaAaCCACC	N	-3.62	-3.55
D006	AGttTGTGTAAAGAAGAAAGGAGA	D007	AGAAACTTaaaTAAACAaAAAATTTCACA	N	-3.76	-3.55
D054	AGgTGGtATAAAtTAtAGGGGG	D055	AGCTTaTCCTaaaaTCAaaTCAaACC	N	-3.6	-3.55
C763	GACCTCAACGCACAGTACGAAACTTTACAaTTTTTaTTACTACTAC	C764	CGTCACTGAAACCACCGGAAAGAGGGGTGGTGGGTAA	N	-1.88	-3.6
C237	AGCTTTCCAACCCAaTTTTCCAAC	C238	AGCTAAATGtttTGGAGAGTtTAAGTG	N	-3.4	-3.63
D142	AGAAAAtAAtTtTtAAAAttTTtTGGGGG	D143	AGaATTTTaATaTCTATaTTCCCTCC	N	-3.81	-3.66
C851	GTCATGCGCCCCATAGGGTTTTAGGGTTAATTGGA	C852	CTCGGACGCACCCAAACCACCTCCCCAACCTC	N	-2.15	-3.74
C227	AGCgttATAtTGGTGAGGAGGG	C228	AGCaaAAaCTaaaATTaaCAaaaACACC	N	-3.6	-3.77
C925	GTCATGCGCCCCATAAAACTAACAAAATAAAAAAACAAAATC	C926	CTCGGACGCACCCAAGTGTTTGAGGGGATGGG	N	-2.17	-3.8
C159	AGCAAaTaaTaaACAATTAAaATATCTTCTT	C160	AGCgGATTAGGtTGGAAGGTGA	N	-3.64	-3.82
C719	GACCTCAACGCACAGTACGATCAAACTCCTTaCTCTATTCTC	C720	CGTCACTGAAACCACCGGAAAtttAGGAtAAAGtTTTGtAGGAA	N	-2.01	-3.82
C269	AGCaAAaAAACTTTTCTTCCCAaACAA	C270	AGCAGAGTGtAAGGTGGGGG	N	-3.75	-4.02
C961	AGTTTAAaTTCTaAaTAaAAATaaAACAaTTC	C962	AGtAGGtAGAttTGGtTTtAGAGT	N	-4.23	-4.08
C169	AGCTtTGGGTTGGAAGGAGAGG	C170	AGCaCTaCACCCACTCCCCA	N	-3.78	-4.13
C721	GACCTCAACGCACAGTACGATtAGAGTtATtTTTTttAGTTAGGA	C722	CGTCACTGAAACCACCGGAAACATTCAACTaACTTACTCTTC	N	-2.23	-4.15
C175	AGCTTCACTCCTCCCCCATC	C176	AGCgAttTtttTttttttTttttAAAAATGG	N	-4.35	-4.18
C271	AGCAttAGGtAGAGGTGGGTGG	C272	AGCAAAaAAACAATCCCTTTCCCTA	N	-3.94	-4.25
C295	AGCGGTGGAtTATGTTGAGGTAG	C296	AGCaCCAAaaCAaAACAAAaACATCAA	N	-4.04	-4.3
C281	AGCGAAGTGGTGAGTTATATTGTTA	C282	AGCCTAACAaAaCTTaTTCAaAAACATT	N	-4.28	-4.35
D084	AGAaaTCAaATTTTTaCCAATCCATTC	D085	AGGGTGAtAGGGAAAGTtTTGG	N	-4.36	-4.38
C723	GACCTCAACGCACAGTACGAgAAGTtAAATtTAAtATGGATTTGG	C724	CGTCACTGAAACCACCGGAACTCCAaCCCAaCCATTATTA	N	-2.34	-4.43
C717	GACCTCAACGCACAGTACGACCCAaaACACCCCCACT	C718	CGTCACTGAAACCACCGGAAgGGTtAAAGAGAAGAAGGTT	Y	-2.37	-4.46
C989	AGAAGATAGtttTGtATtTGATtATGA	C990	AGTTTTaaCCAAAaAAAACATTTaaTCAT	N	-4.87	-4.47
C735	GACCTCAACGCACAGTACGATTttTGGGGtTGGtAGTAAATT	C736	CGTCACTGAAACCACCGGAAAAATaCACCAaAaaCCAAACAATT	Y	-2.44	-4.57
C863	GTCATGCGCCCCATTTTCAAAACCTAATACCAAAAAACA	C864	CTCGGACGCACCCATTTTTGGGTTGGTGTGATAGA	N	-2.7	-4.63
C867	GTCATGCGCCCCATAACACCCTAAAATCCCTATCA	C868	CTCGGACGCACCCATTATAATTTTTGGAGATTTTAAAGATG	N	-2.79	-4.72
C229	AGCGAAGGAAGtAtTtAtTGTTtATAG	C230	AGCACAaAaTCTaaAaaCCCAAACC	N	-4.62	-4.75
C829	GTCATGCGCCCCATATATGGGTATAGGGTTTTTAAAAG	C830	CTCGGACGCACCCACTACCCTCCTCCCTCTAA	Y	-2.83	-4.77
C915	GTCATGCGCCCCATAAAAAAATAATCCCATCCAAAAAATC	C916	CTCGGACGCACCCAATTTTAGGGTAATTTTTGATTTATAATT	N	-2.86	-4.79
C697	GACCTCAACGCACAGTACGATCTaTCCCCTCTaTCCCTC	C698	CGTCACTGAAACCACCGGAATGAtAGGTTGGttATGATGG	Y	-2.59	-4.87
C883	GTCATGCGCCCCATTTTTTTTTTTTTGTTTTTTGAATGGAG	C884	CTCGGACGCACCCATATATTCAAATAAATAATACATAAAATCAT	Y	-2.97	-4.89
C693	GACCTCAACGCACAGTACGAAAAAaCCTaAaCTTCATCCCTC	C694	CGTCACTGAAACCACCGGAAAtTTttTGTtttAGttAAGGTAGG	? (excluded)	-2.62	-4.98
C913	GTCATGCGCCCCATAATACACCAACTCCAAATAAACT	C914	CTCGGACGCACCCATAGTATATAGTTTTAATTGTGAAAAG	N	-3.01	-5.03
C115	AGCtttAGAGAAAAGtAGGtTGTGG	C116	AGCCAaACCAaaAACCTCTaCTAC	N	-4.72	-5.04
C909	GTCATGCGCCCCATAGTATGATGAGGAAGGAGAG	C910	CTCGGACGCACCCATAAAATAAAATTTTATCAACTTCTCTAA	N	-2.96	-5.04
D082	AGaaCTaAaaTTCATaAAaTCACACAT	D083	AGGAtAGAGTttttAAGTGGGTG	N	-5.33	-5.12
C733	GACCTCAACGCACAGTACGAtAAATGTGTATATGGAGGGAG	C734	CGTCACTGAAACCACCGGAAATCAAaTTCCAaATCAATaAAATCT	N	-2.74	-5.14
C683	GACCTCAACGCACAGTACGAAATAGGTAGAttTttTAGGAGAG	C684	CGTCACTGAAACCACCGGAACCCTaCACATCAAATCTTCT	Y	-2.74	-5.18
C747	GACCTCAACGCACAGTACGATAaCTTCTCTTTTTAaCTTCTCTA	C748	CGTCACTGAAACCACCGGAAGGAAGTTAATTTTATGAtAAGAAG	? (excluded)	-2.8	-5.23
C853	GTCATGCGCCCCATCCCACTAACAATTAAAACCCC	C854	CTCGGACGCACCCATTTAGTTTTTTGGTAGGTAGTGA	N	-3.08	-5.28
C935	GTCATGCGCCCCATTATTTTAGATAATTTATTTAATTTTTTTGG	C936	CTCGGACGCACCCATCTTAAAAAAATCCAAAATCCCC	Y	-3.21	-5.39
C259	AGCTaTTTAaATaaACAaACTAaACCCA	C260	AGCGTtTGtAGAtAGTGTGGGG	N	-5.16	-5.41
C811	GACCTCAACGCACAGTACGAGtTGTtttTGGGAAGATAAGTG	C812	CGTCACTGAAACCACCGGAACATaaCTAAaTaaAAaTaaaAaAAACC	Y	-2.88	-5.44
C899	GTCATGCGCCCCATAAAGGAGAGTAGGGGTGG	C900	CTCGGACGCACCCAAACAAAATACTAAACAAAAACTTCC	N	-3.27	-5.62
D108	AGtTtTGGAAAGAAGtttTtAtTGGA	D109	AGAATTTATAAATATTTTACTTTACTTCC	N	-6.01	-5.62
C753	GACCTCAACGCACAGTACGACCCTTaaTTTTCAaaACTTATTCT	C754	CGTCACTGAAACCACCGGAAAAGAAGATtttATATTTGAGATGG	N	-3.01	-5.63
D064	AGAGtAAAGtAttAGtttAAGAAGGA	D065	AGCAaTaaTCAACTTTAaAAACTTCC	N	-5.98	-5.67
C223	AGCAtTAGttTTTtTttAGGTTtAGGG	C224	AGCCCAaaAACCTTAaaaAAACCATAA	? (excluded)	-5.63	-5.76
D122	AGGTAAtAAATTttTTTGTtATAGAGAG	D123	AGTaCTCCTACTaCCTTaCCTC	N	-5.86	-5.83
C847	GTCATGCGCCCCATATAATATTTTTAACAAAAAACCACATTT	C848	CTCGGACGCACCCATAAGTTTTAATTGTTGTTTTTGTTTTAG	Y	-3.5	-5.85
C891	GTCATGCGCCCCATACCAACCTCTCCCACCTA	C892	CTCGGACGCACCCAAATGATTTTATTTTAGGAATGAGGA	N	-3.44	-5.91
C957	AGaCTaCCAaCAaCTaaaaaTCCC	C958	AGGGGtTGGtAGGGTtAGG	N	-5.93	-6.01
D070	AGAaaATaaAaaAaTaAaaaTCAaaaTCATTA	D071	AGTTTttTTttTtTTtTtTAGtTttATtAATG	Y	-6.84	-6.02
D132	AGaTTACTaAaTCCAAaCTCCTCA	D133	AGGGtttTtTtAtTGGttAGTGAG	Y	-6.31	-6.02
C765	GACCTCAACGCACAGTACGACATCCTTaAaAaTaCTCTTTCC	C766	CGTCACTGAAACCACCGGAAGtTGGGttAATATTTGAGGG	N	-3.22	-6.05
C903	GTCATGCGCCCCATCAAAAAATCAAATATTAAATCCTACC	C904	CTCGGACGCACCCATATTTGTTATTAGGATTTTATTTTAGG	Y	-3.62	-6.11
C749	GACCTCAACGCACAGTACGAGTTtttTTttTTtAtTtAGGATGGT	C750	CGTCACTGAAACCACCGGAACTaCCAaaAaCCTTCTaTACAA	N	-3.29	-6.12
C923	GTCATGCGCCCCATTTTCACTTATCAAAATTTTTAAATCTC	C924	CTCGGACGCACCCAAAAAATGGGGGTGGGGGT	N	-3.53	-6.18
C703	GACCTCAACGCACAGTACGATaCTTTCTCTaACACCTCCC	C704	CGTCACTGAAACCACCGGAAAGGGtTGGTGAtAGGTATG	Y	-3.23	-6.2
D058	AGCCTCCACAaaTaaCTCCAC	D059	AGGGtTtAGtttTGGGGtTGTG	Y	-6.2	-6.2
C775	GACCTCAACGCACAGTACGATTaaaAaACCACCACTTCCAAT	C776	CGTCACTGAAACCACCGGAATTGtTGTAATTGAtAAATTATGTGA	Y	-3.38	-6.22
C819	GACCTCAACGCACAGTACGAATACTTCTTaAaAAAaTAaCCTTCT	C820	CGTCACTGAAACCACCGGAAAAGAAAAtAGGtttTTGGTTTTAAA	Y	-3.38	-6.22
C181	AGCgGGAGAGGGtTGTGGG	C182	AGCTCACCCCTCCTCCTCC	N	-5.82	-6.38
C783	GACCTCAACGCACAGTACGATTCACTCCTCCCCCATC	C784	CGTCACTGAAACCACCGGAAgAttTtttTttttttTttttAAAAATGG	Y	-3.36	-6.38
C297	AGCAATTAAAATTCATTTAAAACCATTTCAT	C298	AGCAtAtTAAAGTtAGGTTATGAAATAAG	N	-6.37	-6.47
C121	AGCaaACCACTTTaCTCTTCCCT	C122	AGCTAtTGGTAtTGAAtAtAGGGAG	? (excluded)	-6.27	-6.48
C911	GTCATGCGCCCCATATATTTTTAAGTTTTATTTGTTAGGATT	C912	CTCGGACGCACCCACCACAAAAAATAAAAATAAAAATATCC	Y	-3.93	-6.52
C921	GTCATGCGCCCCATAATTTGTTTTTGTAATTGTTTTAGTAAA	C922	CTCGGACGCACCCATCTAATATCTTCACATATCAATATAT	Y	-4.05	-6.56
C897	GTCATGCGCCCCATTATTAATCAATAACTATCACTAAAATAC	C898	CTCGGACGCACCCATTAGTTTAGTTTTTTTTAAATTAAGGG	N	-3.88	-6.59
C195	AGCAGATttAtAGtTAAtATGttAGGTG	C196	AGCCCACAaCCACTTCCCAC	? (excluded)	-6.15	-6.7
C133	AGCgGAAAttAGGGAtTATGAGG	C134	AGCTAAaAaCCCTCCCAACCCT	N	-6.41	-6.72
C787	GACCTCAACGCACAGTACGAgttATAtTGGTGAGGAGGG	C788	CGTCACTGAAACCACCGGAAaaAAaCTaaaATTaaCAaaaACACC	N	-3.6	-6.79
C885	GTCATGCGCCCCATATAAAATAAAAAAAATATCAAAACACCT	C886	CTCGGACGCACCCATTTTATTGTTTAAAGTAGTTGTTTAAAT	Y	-4.15	-6.83
C803	GACCTCAACGCACAGTACGAAAaTaaTaaACAATTAAaATATCTTCTT	C804	CGTCACTGAAACCACCGGAAgGATTAGGtTGGAAGGTGA	Y	-3.64	-6.86
C865	GTCATGCGCCCCATTTCCTTAAATAAATTAACTCACTCT	C866	CTCGGACGCACCCATATTGTAAAAAAAAATGATATAAGGATA	N	-4.19	-6.97
C713	GACCTCAACGCACAGTACGAATAAATGtTtAAGGTGAAATGTGG	C714	CGTCACTGAAACCACCGGAAAACAATATAACTCACCACTTCC	? (excluded)	-3.64	-6.99
C833	GTCATGCGCCCCATAAGTTTTTTTAGTTTAGTTGGAAAAT	C834	CTCGGACGCACCCATATCCCAAAAATTCAAACTACAC	Y	-4.18	-6.99
C249	AGCTATaTCTATCCCAaAAaAAAACCT	C250	AGCAATAAGAAAGAAAAAGAGGAAAGG	N	-6.74	-7.07
C231	AGCGAAGAGTTTGtAGAGGAGG	C232	AGCCTaTCCAaCATaaCCTTCTC	Y	-6.8	-7.13
C795	GACCTCAACGCACAGTACGAaAAaAAACTTTTCTTCCCAaACAA	C796	CGTCACTGAAACCACCGGAAAGAGTGtAAGGTGGGGG	N	-3.75	-7.16
D092	AGTCAaTCCCTCCTTTCCTCT	D093	AGGAGTTTGtTGGGtAGAGAG	Y	-7.24	-7.16
C759	GACCTCAACGCACAGTACGAgtTATTGtTGAGAAATGGATTG	C760	CGTCACTGAAACCACCGGAAACAAaaAAATTTaTaCAAAAAACAACT	N	-3.86	-7.19
C215	AGCTATAGGTTTGTGGGTAGAGT	C216	AGCACAACTTaaCCCTCCTACTT	N	-7.03	-7.27
C813	GACCTCAACGCACAGTACGACAACTaTTACTaTAAaATaAACATTAA	C814	CGTCACTGAAACCACCGGAAgGTTAGtTtAGTTGGTTAGAG	N	-3.84	-7.31
C251	AGCCTAAACTTTTTAACCCTTTCCT	C252	AGCTttTGAGTGAAGGAAGGGAA	Y	-7.41	-7.66
C757	GACCTCAACGCACAGTACGAGGTGGAtTATGTTGAGGTAG	C758	CGTCACTGAAACCACCGGAAaCCAAaaCAaAACAAAaACATCAA	Y	-4.04	-7.7
C277	AGCTGATTAATAAGTGTTTTTTGTTGTG	C278	AGCCTCAaCTTaCCACAATAAACC	N	-7.46	-7.89
C751	GACCTCAACGCACAGTACGAGAAGTGGTGAGTTATATTGTTA	C752	CGTCACTGAAACCACCGGAACTAACAaAaCTTaTTCAaAAACATT	Y	-4.28	-7.96
C741	GACCTCAACGCACAGTACGAAAaaTTCCTaaaCTCTaaACATCA	C742	CGTCACTGAAACCACCGGAAGGGATAAGGGGGAGGAA	N	-4.18	-7.98
C139	AGCaCTCCCTCCCCACCC	C140	AGCgtAAGAAtttTTTGTtTGTGGG	? (excluded)	-7.38	-8
C187	AGCTTtTtTTTtTtTtATAGGTTATAGGTT	C188	AGCCATTCTaAaCCCCCTAAACC	Y	-7.6	-8.07
C167	AGCgTTtAGGtAtAGGAGGGAG	C168	AGCCCTCTCCTTCCAACCCA	N	-7.78	-8.31
C691	GACCTCAACGCACAGTACGAtTttAGtTTATGGTGAGTGTGG	C692	CGTCACTGAAACCACCGGAACCTaaACTTACCTAaAACTCC	Y	-4.34	-8.31
C779	GACCTCAACGCACAGTACGATtTGGGTTGGAAGGAGAGG	C780	CGTCACTGAAACCACCGGAAaCTaCACCCACTCCCCA	Y	-4.28	-8.39
C805	GACCTCAACGCACAGTACGAAAAATAGGtAGtttTtTGTGATGA	C806	CGTCACTGAAACCACCGGAACACCCCTCCTaCTCCC	N	-4.49	-8.39
C257	AGCTAGTTGTTTTTTTAAAAAAAAGTGG	C258	AGCTaCTCTACTTATCTCCCCAC	Y	-8.05	-8.49
C743	GACCTCAACGCACAGTACGAGAAGGAAGtAtTtAtTGTTtATAG	C744	CGTCACTGAAACCACCGGAAACAaAaTCTaaAaaCCCAAACC	? (excluded)	-4.62	-8.65
C917	GTCATGCGCCCCATATAACATAAAATCTTTTAAAAAAACTAATA	C918	CTCGGACGCACCCAATTTAAGTTTTTAAGAAGTGGGAG	N	-5.1	-8.84
C893	GTCATGCGCCCCATTGTTTTTTTTGTTTTTTTTTTAGTTAAG	C894	CTCGGACGCACCCATTCTTACTAAAAACTCAAATAAAACT	Y	-5.47	-9.02
C761	GACCTCAACGCACAGTACGAtttAGAGAAAAGtAGGtTGTGG	C762	CGTCACTGAAACCACCGGAACAaACCAaaAACCTCTaCTAC	Y	-4.72	-9.04
C687	GACCTCAACGCACAGTACGAgtAGGAtTtATAGAAGTGAGG	C688	CGTCACTGAAACCACCGGAAATCTCCTTTCTaCACCCAC	Y	-4.77	-9.08
C781	GACCTCAACGCACAGTACGAGGtAAGTGTTTAGGATGGTT	C782	CGTCACTGAAACCACCGGAAATCACAAAaCCCCTCCCTT	Y	-4.81	-9.12
C111	AGCaCTaCCCTCAaCTTCCCAA	C112	AGCtTTGGGtTGtTGAGTGAATG	N	-8.75	-9.18
C933	GTCATGCGCCCCATATATAAAAATCTTCCTCCTAAAATAA	C934	CTCGGACGCACCCAATTATTATTTTGTTTGTTTTTTGTTTGT	Y	-5.63	-9.28
C937	GTCATGCGCCCCATTAAATAATAACTAAATTCACTTCCTT	C938	CTCGGACGCACCCAATTTGATTGGGTGTTTGAATTGG	? (excluded)	-5.29	-9.32
C907	GTCATGCGCCCCATCTCCAACCCTCAAAAACAC	C908	CTCGGACGCACCCAGTATATTAGAGTGTGTAAGAGAG	? (excluded)	-5.43	-9.33
C927	GTCATGCGCCCCATCCAATAAAACTCAATTTTCAAATTAA	C928	CTCGGACGCACCCAGAGGTAATTTGTGTATTGTTGG	Y	-5.69	-9.61
C815	GACCTCAACGCACAGTACGATaTTTAaATaaACAaACTAaACCCA	C816	CGTCACTGAAACCACCGGAAGTtTGtAGAtAGTGTGGGG	Y	-5.16	-9.74
C931	GTCATGCGCCCCATAAAAAATACTAATAAATCAAATTTAAAACT	C932	CTCGGACGCACCCATGAGTTTTTAAGGTTTGTTATTTTG	Y	-6.09	-10.16
C929	GTCATGCGCCCCATTTTTGTAGTTGTTAGATTTGGGA	C930	CTCGGACGCACCCAAAAAACTCCAAAAAACTAAACTTCC	Y	-5.96	-10.18
C939	GTCATGCGCCCCATGATTGAGTTTATTTTGTGGGG	C940	CTCGGACGCACCCAACCTTTACTCTTCAAAATAAAAACA	Y	-6.16	-10.25
C797	GACCTCAACGCACAGTACGAAttAGGtAGAGGTGGGTGG	C798	CGTCACTGAAACCACCGGAAAAAaAAACAATCCCTTTCCCTA	Y	-5.45	-10.47
C943	GTCATGCGCCCCATTTTAAGTTTTTTTTTTTTTGTTTTTTGAAT	C944	CTCGGACGCACCCATTATATTCAAATAAATAATACATAAAATCA	Y	-7.08	-11.61
C769	GACCTCAACGCACAGTACGAgGAAAttAGGGAtTATGAGG	C770	CGTCACTGAAACCACCGGAATAAaAaCCCTCCCAACCCT	Y	-6.41	-12.15
C793	GACCTCAACGCACAGTACGATATaTCTATCCCAaAAaAAAACCT	C794	CGTCACTGAAACCACCGGAAAATAAGAAAGAAAAAGAGGAAAGG	Y	-6.74	-12.77
C941	GTCATGCGCCCCATGTAGTTGTTAGATTTGGGAGT	C942	CTCGGACGCACCCAACTCCAAAAAACTAAACTTCCC	Y	-7.68	-13.07
C701	GACCTCAACGCACAGTACGATATAGGTTTGTGGGTAGAGT	C702	CGTCACTGAAACCACCGGAAACAACTTaaCCCTCCTACTT	Y	-7.03	-13.22
C263	AGCtTAAAAATGGGGTGGGGTAG	C264	AGCCCAATATAAaTCCCCACCC	Y	-12.63	-13.57
C745	GACCTCAACGCACAGTACGATTTCCAACCCAaTTTTCCAAC	C746	CGTCACTGAAACCACCGGAATAAATGtttTGGAGAGTtTAAGTG	Y	-7.13	-13.69
C243	AGCaCCAATATAAaTCCCCACCC	C244	AGCAAAAATGGGGTGGGGTAGG	Y	-12.63	-13.9
C711	GACCTCAACGCACAGTACGATGATTAATAAGTGTTTTTTGTTGTG	C712	CGTCACTGAAACCACCGGAACTCAaCTTaCCACAATAAACC	Y	-7.46	-14.19
C729	GACCTCAACGCACAGTACGAgTTtAGGtAtAGGAGGGAG	C730	CGTCACTGAAACCACCGGAACCTCTCCTTCCAACCCA	Y	-7.78	-14.89
