# Supplementary material for: PrimerROC: accurate condition-independent dimer prediction using ROC analysis
Source: Sci Rep. 2019 Jan 18;9:209. doi: 10.1038/s41598-018-36612-9 (PMC6338771; doi:10.1038/s41598-018-36612-9)
Supplement: Supplementary file 1 — Supplementary Info [file 41598_2018_36612_MOESM1_ESM.zip › Supplementary_Table_1.xlsx]

## Sheet: Sheet1
Supplementary Table 1 | Fusion primer sets
fusion set	ford_name	ford_seq	rev_name	rev_seq	dimers Y/N/?			dimers
					Run 1	Run 2	Run 3
3 base pair	C105	AGCAtTGTGGGTAGtAAGGTATAAA	C106	AGCTCAaAATCTaCATAACCCCTC	N	n/a	n/a	N
	C107	AGCgtTATTGtTGAGAAATGGATTG	C108	AGCACAAaaAAATTTaTaCAAAAAACAACT	N	n/a	n/a	N
	C109	AGCGTGGttATTGGATGGGTTTG	C110	AGCAaaTCTTTACTaaaAaaAATTTACCTT	N	n/a	n/a	N
	C111	AGCaCTaCCCTCAaCTTCCCAA	C112	AGCtTTGGGtTGtTGAGTGAATG	N	n/a	n/a	N
	C113	AGCTGTttTtTTtTTTGTTGTGGGTAA	C114	AGCCTaTaAaTCCTaaTaCTTAaCTCA	N	n/a	n/a	N
	C115	AGCtttAGAGAAAAGtAGGtTGTGG	C116	AGCCAaACCAaaAACCTCTaCTAC	N	n/a	n/a	N
	C117	AGCAACTTTACAaTTTTTaTTACTACTAC	C118	AGCAGAGGGGTGGTGGGTAA	N	n/a	n/a	N
	C119	AGCGGtAAGTGTTTAGGATGGTT	C120	AGCATCACAAAaCCCCTCCCTT	N	n/a	n/a	N
	C121	AGCaaACCACTTTaCTCTTCCCT	C122	AGCTAtTGGTAtTGAAtAtAGGGAG	?	n/a	n/a	?
	C123	AGCCATCCTTaAaAaTaCTCTTTCC	C124	AGCGtTGGGttAATATTTGAGGG	N	n/a	n/a	N
	C125	AGCaTAaTCTCTCTaaACTCTCCAA	C126	AGCTAGGttTTtTtTGGtTGTAAAGTA	N	n/a	n/a	N
	C127	AGCCCCAaaACACCCCCACT	C128	AGCgGGTtAAAGAGAAGAAGGTT	N	n/a	n/a	N
	C129	AGCTaATCACATCTTCTATCACTCA	C130	AGCTttAGtTGTGTGttTGATTGGA	N	n/a	n/a	N
	C131	AGCaAACTaTCCAATCAaaCACACA	C132	AGCGAGGAtAtAGAGtAGTGAAG	N	n/a	n/a	N
	C133	AGCgGAAAttAGGGAtTATGAGG	C134	AGCTAAaAaCCCTCCCAACCCT	N	n/a	n/a	N
	C135	AGCAATAGGTAGAttTttTAGGAGAG	C136	AGCCCCTaCACATCAAATCTTCT	N	n/a	n/a	N
	C137	AGCTCAAACTCCTTaCTCTATTCTC	C138	AGCAtttAGGAtAAAGtTTTGtAGGAA	N	n/a	n/a	N
	C139	AGCaCTCCCTCCCCACCC	C140	AGCgtAAGAAtttTTTGTtTGTGGG	?	n/a	n/a	?
	C141	AGCTaTTCTaAaTTCTTCCTTTTCCC	C142	AGCGTtTtTGAtTtTTtAGGTAAATATAAT	N	n/a	n/a	N
	C143	AGCTtAGAGTtATtTTTTttAGTTAGGA	C144	AGCACATTCAACTaACTTACTCTTC	N	n/a	n/a	N
	C145	AGCgAAGTtAAATtTAAtATGGATTTGG	C146	AGCCTCCAaCCCAaCCATTATTA	N	n/a	n/a	N
	C147	AGCCACTCAaaTCACCCACTCT	C148	AGCTGtAGGGGAtAtTGtAGGG	N	n/a	n/a	N
	C149	AGCgtAGGAtTtATAGAAGTGAGG	C150	AGCATCTCCTTTCTaCACCCAC	N	n/a	n/a	N
	C151	AGCCCCTTTCCTCTCCCTCT	C152	AGCGttttTtATtTGttTTtATTtTGAAGG	N	n/a	n/a	N
	C153	AGCCAaATaAaaaaCTTCCACCAAC	C154	AGCAGGGAGGGGAGTGGG	N	n/a	n/a	N
	C155	AGCTtTGAGAAAAGGAAAtAGAGGG	C156	AGCCTCCAaACATTTCTaTCTAAATTA	N	n/a	n/a	N
	C157	AGCTtttttAATTtTGtAAGAAGGGATT	C158	AGCTCTaACACCCCCTTTTTCC	N	n/a	n/a	N
	C159	AGCAAaTaaTaaACAATTAAaATATCTTCTT	C160	AGCgGATTAGGtTGGAAGGTGA	N	n/a	n/a	N
	C161	AGCACCCCCCAAAAACCTCAC	C162	AGCtTAGTttAGGGGtTTTTtAtTTTAA	N	n/a	n/a	N
	C163	AGCTTaaaAaACCACCACTTCCAAT	C164	AGCTTGtTGTAATTGAtAAATTATGTGA	N	n/a	n/a	N
	C165	AGCCCTTAAAAAaCAACTCTCAACC	C166	AGCAtTAAATTTttATGtttAAAGTGATAG	N	n/a	n/a	N
	C167	AGCgTTtAGGtAtAGGAGGGAG	C168	AGCCCTCTCCTTCCAACCCA	N	n/a	n/a	N
	C169	AGCTtTGGGTTGGAAGGAGAGG	C170	AGCaCTaCACCCACTCCCCA	N	n/a	n/a	N
	C171	AGCGGtAAGTGTTTAGGATGGTT	C172	AGCATCACAAAaCCCCTCCCTT	N	n/a	n/a	N
	C173	AGCAAAATAGGtAGtttTtTGTGATGA	C174	AGCCACCCCTCCTaCTCCC	N	n/a	n/a	N
	C175	AGCTTCACTCCTCCCCCATC	C176	AGCgAttTtttTttttttTttttAAAAATGG	N	n/a	n/a	N
	C177	AGCAGGGttTGGtATGtAGAGAG	C178	AGCTTAACCACCCTTCCAAATCA	N	n/a	n/a	N
	C179	AGCtAtAtATAtAtAtAtAtAGTTGTTTGTT	C180	AGCCAAaAAACTCCTTCTCCTCA	?	n/a	n/a	?
	C181	AGCgGGAGAGGGtTGTGGG	C182	AGCTCACCCCTCCTCCTCC	N	n/a	n/a	N
	C183	AGCtTttAGtTTATGGTGAGTGTGG	C184	AGCCCTaaACTTACCTAaAACTCC	?	n/a	n/a	?
	C185	AGCGAGTGTGGtTGGGGGTG	C186	AGCCCTaaACTTACCTAaAACTCC	N	n/a	n/a	N
	C187	AGCTTtTtTTTtTtTtATAGGTTATAGGTT	C188	AGCCATTCTaAaCCCCCTAAACC	Y	n/a	n/a	Y
	C189	AGCtAAATGTGTATATGGAGGGAG	C190	AGCATCAAaTTCCAaATCAATaAAATCT	N	n/a	n/a	N
	C191	AGCAAAAaCCTaAaCTTCATCCCTC	C192	AGCAtTTttTGTtttAGttAAGGTAGG	N	n/a	n/a	N
	C193	AGCTTttTGGGGtTGGtAGTAAATT	C194	AGCAAATaCACCAaAaaCCAAACAATT	?	n/a	n/a	?
	C195	AGCAGATttAtAGtTAAtATGttAGGTG	C196	AGCCCACAaCCACTTCCCAC	?	n/a	n/a	?
	C197	AGCttTtAGTtTttTTtAGttATAAGATGG	C198	AGCaAaaaCTCCAaaCCAaaaCACA	N	n/a	n/a	N
	C199	AGCTaATCACATCTTCTATCACTCA	C200	AGCTttAGtTGTGTGttTGATTGGA	N	n/a	n/a	N
	C201	AGCaAACTaTCCAATCAaaCACACA	C202	AGCGAGGAtAtAGAGtAGTGAAG	N	n/a	n/a	N
	C203	AGCGGGttTttTGGGAATTGTAG	C204	AGCaaACAaTCTCTaCCCTCCTT	N	n/a	n/a	N
	C205	AGCTCTaTCCCCTCTaTCCCTC	C206	AGCTGAtAGGTTGGttATGATGG	N	n/a	n/a	N
	C207	AGCTTtTGAGtTtTTAtTGGtTTAGTAG	C208	AGCCCAAaAaaTTaaTaCAAAaaaTCCC	N	n/a	n/a	N
	C209	AGCaTCCCCACCCCAAACTAAT	C210	AGCGAGATTAAtTGAGGGTTTTGAA	N	n/a	n/a	N
	C211	AGCATaAaAACCCTaTCTCCCAAAT	C212	AGCGTGTGGGTGGGTGTGG	N	n/a	n/a	N
	C213	AGCAaaaACAaCCTaACAaAAACAAAAT	C214	AGCGGGtttAGGAGAGGGGT	N	n/a	n/a	N
	C215	AGCTATAGGTTTGTGGGTAGAGT	C216	AGCACAACTTaaCCCTCCTACTT	N	n/a	n/a	N
	C217	AGCTTTCTaaAaTAACCATATCATAACT	C218	AGCtAGtAAGtAGAGGtAAtAGAAAAT	N	n/a	n/a	N
	C219	AGCCTCCATCTCTaCCTCCC	C220	AGCAGAAGAAATTttTGGTttAGGTAT	N	n/a	n/a	N
	C221	AGCGtTGTtttTGGGAAGATAAGTG	C222	AGCCATaaCTAAaTaaAAaTaaaAaAAACC	N	n/a	n/a	N
	C223	AGCAtTAGttTTTtTttAGGTTtAGGG	C224	AGCCCAaaAACCTTAaaaAAACCATAA	?	n/a	n/a	?
	C225	AGCAAaaTTCCTaaaCTCTaaACATCA	C226	AGCGGGATAAGGGGGAGGAA	N	n/a	n/a	N
	C227	AGCgttATAtTGGTGAGGAGGG	C228	AGCaaAAaCTaaaATTaaCAaaaACACC	N	n/a	n/a	N
	C229	AGCGAAGGAAGtAtTtAtTGTTtATAG	C230	AGCACAaAaTCTaaAaaCCCAAACC	N	n/a	n/a	N
	C231	AGCGAAGAGTTTGtAGAGGAGG	C232	AGCCTaTCCAaCATaaCCTTCTC	Y	n/a	n/a	Y
	C233	AGCTaCTTTCTCTaACACCTCCC	C234	AGCAGGGtTGGTGAtAGGTATG	N	n/a	n/a	N
	C235	AGCGGATAGAGAGAGAAAAGAAG	C236	AGCTaTaACCTTaaACAAaTAaTCACAT	N	n/a	n/a	N
	C237	AGCTTTCCAACCCAaTTTTCCAAC	C238	AGCTAAATGtttTGGAGAGTtTAAGTG	N	n/a	n/a	N
	C239	AGCCAACTaTTACTaTAAaATaAACATTAA	C240	AGCgGTTAGtTtAGTTGGTTAGAG	N	n/a	n/a	N
	C241	AGCCACTCCTTTCTACTTTaCTTC	C242	AGCTGGGGAtTTATATTGGttTTGA	N	n/a	n/a	N
	C243	AGCaCCAATATAAaTCCCCACCC	C244	AGCAAAAATGGGGTGGGGTAGG	Y	n/a	n/a	Y
	C245	AGCTAaCTTCTCTTTTTAaCTTCTCTA	C246	AGCGGAAGTTAATTTTATGAtAAGAAG	N	n/a	n/a	N
	C247	AGCTCTTaTCATAAAATTAACTTCCCT	C248	AGCGTGGTtAtTTTtTTtTtAGAGATG	N	n/a	n/a	N
	C249	AGCTATaTCTATCCCAaAAaAAAACCT	C250	AGCAATAAGAAAGAAAAAGAGGAAAGG	N	n/a	n/a	N
	C251	AGCCTAAACTTTTTAACCCTTTCCT	C252	AGCTttTGAGTGAAGGAAGGGAA	Y	n/a	n/a	Y
	C253	AGCGTTtttTTttTTtAtTtAGGATGGT	C254	AGCCTaCCAaaAaCCTTCTaTACAA	N	n/a	n/a	N
	C255	AGCGGTGTGTGTGTGTGTGTG	C256	AGCaATTATAaaCCACCCAACCC	N	n/a	n/a	N
	C257	AGCTAGTTGTTTTTTTAAAAAAAAGTGG	C258	AGCTaCTCTACTTATCTCCCCAC	Y	n/a	n/a	Y
	C259	AGCTaTTTAaATaaACAaACTAaACCCA	C260	AGCGTtTGtAGAtAGTGTGGGG	N	n/a	n/a	N
	C261	AGCgtAGGGAAATAGTTtTGTTTGG	C262	AGCCTCATaACCTTTAaATTAAaAAACA	N	n/a	n/a	N
	C263	AGCtTAAAAATGGGGTGGGGTAG	C264	AGCCCAATATAAaTCCCCACCC	Y	n/a	n/a	Y
	C265	AGCTGGGGAtTTATATTGGttTTGA	C266	AGCCACTCCTTTCTACTTTaCTTC	N	n/a	n/a	N
	C267	AGCgGTTAGtTtAGTTGGTTAGAG	C268	AGCCATAATTaTTACTaTaAAATAAACATTA	N	n/a	n/a	N
	C269	AGCaAAaAAACTTTTCTTCCCAaACAA	C270	AGCAGAGTGtAAGGTGGGGG	N	n/a	n/a	N
	C271	AGCAttAGGtAGAGGTGGGTGG	C272	AGCAAAaAAACAATCCCTTTCCCTA	N	n/a	n/a	N
	C273	AGCtTGTtTTttAGGAAAGAGAGAG	C274	AGCTTaTTCCCAaAATaTAAATCATCC	N	n/a	n/a	N
	C275	AGCGGTGGAGTtTATtAAGGTTG	C276	AGCCCCTaTaACCACACCCC	N	n/a	n/a	N
	C277	AGCTGATTAATAAGTGTTTTTTGTTGTG	C278	AGCCTCAaCTTaCCACAATAAACC	N	n/a	n/a	N
	C279	AGCATAAATGtTtAAGGTGAAATGTGG	C280	AGCAACAATATAACTCACCACTTCC	N	n/a	n/a	N
	C281	AGCGAAGTGGTGAGTTATATTGTTA	C282	AGCCTAACAaAaCTTaTTCAaAAACATT	N	n/a	n/a	N
	C283	AGCCCCTTaaTTTTCAaaACTTATTCT	C284	AGCAAGAAGATtttATATTTGAGATGG	N	n/a	n/a	N
	C285	AGCATACTTCTTaAaAAAaTAaCCTTCT	C286	AGCAAGAAAAtAGGtttTTGGTTTTAAA	N	n/a	n/a	N
	C287	AGCtTGTAAATGGtATGGAGATATATG	C288	AGCCTaCTCATCTCTaACACATC	N	n/a	n/a	N
	C289	AGCAGGGAGAGAAGAGTGGTAA	C290	AGCTaCCTTAATTaTATaACATTAAATCAA	N	n/a	n/a	N
	C291	AGCAAaaaAAAaaCTCCTACTTTTCCA	C292	AGCGtTtTttAGAtAGtTGTtAATGAAG	N	n/a	n/a	N
	C293	AGCAAAAtAGtAGAGAGAGGTGTAA	C294	AGCCAAaTaTTCTTCAaATCTTTCCAA	N	n/a	n/a	N
	C295	AGCGGTGGAtTATGTTGAGGTAG	C296	AGCaCCAAaaCAaAACAAAaACATCAA	N	n/a	n/a	N
	C297	AGCAATTAAAATTCATTTAAAACCATTTCAT	C298	AGCAtAtTAAAGTtAGGTTATGAAATAAG	N	n/a	n/a	N
	C299	AGCTaaCATTTCAAACTTATTCTACCAA	C300	AGCATATTTAttAGTAttAAAAGGTGGG	N	n/a	n/a	N
	C301	AGCATTCAAAATTaCTCATTTAAATTTCC	C302	AGCttTGtATATTGTTTTTGtTTTATATGAT	N	n/a	n/a	N
	C303	AGCAAATAAATTAATTTTTaATCTTTATTCATC	C304	AGCtTAAAATATTAAAATAAGTATGTGTGTT	N	n/a	n/a	N
20 base pair	C679	GACCTCAACGCACAGTACGAAtTGTGGGTAGtAAGGTATAAA	C680	CGTCACTGAAACCACCGGAATCAaAATCTaCATAACCCCTC	N	n	n	N
	C681	GACCTCAACGCACAGTACGATaATCACATCTTCTATCACTCA	C682	CGTCACTGAAACCACCGGAATttAGtTGTGTGttTGATTGGA	N	n	n	N
	C683	GACCTCAACGCACAGTACGAAATAGGTAGAttTttTAGGAGAG	C684	CGTCACTGAAACCACCGGAACCCTaCACATCAAATCTTCT	Y	y	y	Y
	C685	GACCTCAACGCACAGTACGACACTCAaaTCACCCACTCT	C686	CGTCACTGAAACCACCGGAATGtAGGGGAtAtTGtAGGG	?	n	n	N
	C687	GACCTCAACGCACAGTACGAgtAGGAtTtATAGAAGTGAGG	C688	CGTCACTGAAACCACCGGAAATCTCCTTTCTaCACCCAC	Y	y	y	Y
	C689	GACCTCAACGCACAGTACGACCCTTTCCTCTCCCTCT	C690	CGTCACTGAAACCACCGGAAGttttTtATtTGttTTtATTtTGAAGG	?	n	n	N
	C691	GACCTCAACGCACAGTACGAtTttAGtTTATGGTGAGTGTGG	C692	CGTCACTGAAACCACCGGAACCTaaACTTACCTAaAACTCC	Y	y	y	Y
	C693	GACCTCAACGCACAGTACGAAAAAaCCTaAaCTTCATCCCTC	C694	CGTCACTGAAACCACCGGAAAtTTttTGTtttAGttAAGGTAGG	?	?	n	?
	C695	GACCTCAACGCACAGTACGAttTtAGTtTttTTtAGttATAAGATGG	C696	CGTCACTGAAACCACCGGAAaAaaaCTCCAaaCCAaaaCACA	N	?	?	N
	C697	GACCTCAACGCACAGTACGATCTaTCCCCTCTaTCCCTC	C698	CGTCACTGAAACCACCGGAATGAtAGGTTGGttATGATGG	Y	?	n	Y
	C699	GACCTCAACGCACAGTACGAaTCCCCACCCCAAACTAAT	C700	CGTCACTGAAACCACCGGAAGAGATTAAtTGAGGGTTTTGAA	?	n	n	N
	C701	GACCTCAACGCACAGTACGATATAGGTTTGTGGGTAGAGT	C702	CGTCACTGAAACCACCGGAAACAACTTaaCCCTCCTACTT	Y	y	?	Y
	C703	GACCTCAACGCACAGTACGATaCTTTCTCTaACACCTCCC	C704	CGTCACTGAAACCACCGGAAAGGGtTGGTGAtAGGTATG	?	y	n	Y
	C707	GACCTCAACGCACAGTACGAgtAGGGAAATAGTTtTGTTTGG	C708	CGTCACTGAAACCACCGGAACTCATaACCTTTAaATTAAaAAACA	N	n	n	N
	C711	GACCTCAACGCACAGTACGATGATTAATAAGTGTTTTTTGTTGTG	C712	CGTCACTGAAACCACCGGAACTCAaCTTaCCACAATAAACC	?	y	y	Y
	C713	GACCTCAACGCACAGTACGAATAAATGtTtAAGGTGAAATGTGG	C714	CGTCACTGAAACCACCGGAAAACAATATAACTCACCACTTCC	?	?	n	?
	C715	GACCTCAACGCACAGTACGAtTGTAAATGGtATGGAGATATATG	C716	CGTCACTGAAACCACCGGAACTaCTCATCTCTaACACATC	N	n	n	N
	C717	GACCTCAACGCACAGTACGACCCAaaACACCCCCACT	C718	CGTCACTGAAACCACCGGAAgGGTtAAAGAGAAGAAGGTT	Y	Y	n	Y
	C719	GACCTCAACGCACAGTACGATCAAACTCCTTaCTCTATTCTC	C720	CGTCACTGAAACCACCGGAAAtttAGGAtAAAGtTTTGtAGGAA	N	n	n	N
	C721	GACCTCAACGCACAGTACGATtAGAGTtATtTTTTttAGTTAGGA	C722	CGTCACTGAAACCACCGGAAACATTCAACTaACTTACTCTTC	N	n	n	N
	C723	GACCTCAACGCACAGTACGAgAAGTtAAATtTAAtATGGATTTGG	C724	CGTCACTGAAACCACCGGAACTCCAaCCCAaCCATTATTA	?	n	n	N
	C725	GACCTCAACGCACAGTACGATtttttAATTtTGtAAGAAGGGATT	C726	CGTCACTGAAACCACCGGAATCTaACACCCCCTTTTTCC	N	n	n	N
	C727	GACCTCAACGCACAGTACGAACCCCCCAAAAACCTCAC	C728	CGTCACTGAAACCACCGGAAtTAGTttAGGGGtTTTTtAtTTTAA	N	n/a	n	N
	C729	GACCTCAACGCACAGTACGAgTTtAGGtAtAGGAGGGAG	C730	CGTCACTGAAACCACCGGAACCTCTCCTTCCAACCCA	Y	n/a	y	Y
	C731	GACCTCAACGCACAGTACGAAGGGttTGGtATGtAGAGAG	C732	CGTCACTGAAACCACCGGAATTAACCACCCTTCCAAATCA	N	n/a	n	N
	C733	GACCTCAACGCACAGTACGAtAAATGTGTATATGGAGGGAG	C734	CGTCACTGAAACCACCGGAAATCAAaTTCCAaATCAATaAAATCT	N	n	n	N
	C735	GACCTCAACGCACAGTACGATTttTGGGGtTGGtAGTAAATT	C736	CGTCACTGAAACCACCGGAAAAATaCACCAaAaaCCAAACAATT	Y	y	y	Y
	C737	GACCTCAACGCACAGTACGAGGGttTttTGGGAATTGTAG	C738	CGTCACTGAAACCACCGGAAaaACAaTCTCTaCCCTCCTT	N	n	n	N
	C739	GACCTCAACGCACAGTACGATTtTGAGtTtTTAtTGGtTTAGTAG	C740	CGTCACTGAAACCACCGGAACCAAaAaaTTaaTaCAAAaaaTCCC	N	n	n	N
	C741	GACCTCAACGCACAGTACGAAAaaTTCCTaaaCTCTaaACATCA	C742	CGTCACTGAAACCACCGGAAGGGATAAGGGGGAGGAA	N	n	n	N
	C743	GACCTCAACGCACAGTACGAGAAGGAAGtAtTtAtTGTTtATAG	C744	CGTCACTGAAACCACCGGAAACAaAaTCTaaAaaCCCAAACC	?	n	?	?
	C745	GACCTCAACGCACAGTACGATTTCCAACCCAaTTTTCCAAC	C746	CGTCACTGAAACCACCGGAATAAATGtttTGGAGAGTtTAAGTG	Y	y	y	Y
	C747	GACCTCAACGCACAGTACGATAaCTTCTCTTTTTAaCTTCTCTA	C748	CGTCACTGAAACCACCGGAAGGAAGTTAATTTTATGAtAAGAAG	?	?	n	?
	C749	GACCTCAACGCACAGTACGAGTTtttTTttTTtAtTtAGGATGGT	C750	CGTCACTGAAACCACCGGAACTaCCAaaAaCCTTCTaTACAA	N	n/a	n	N
	C751	GACCTCAACGCACAGTACGAGAAGTGGTGAGTTATATTGTTA	C752	CGTCACTGAAACCACCGGAACTAACAaAaCTTaTTCAaAAACATT	?	n/a	y	Y
	C753	GACCTCAACGCACAGTACGACCCTTaaTTTTCAaaACTTATTCT	C754	CGTCACTGAAACCACCGGAAAAGAAGATtttATATTTGAGATGG	N	n/a	n	N
	C755	GACCTCAACGCACAGTACGAAAAAtAGtAGAGAGAGGTGTAA	C756	CGTCACTGAAACCACCGGAACAAaTaTTCTTCAaATCTTTCCAA	N	n/a	n	N
	C757	GACCTCAACGCACAGTACGAGGTGGAtTATGTTGAGGTAG	C758	CGTCACTGAAACCACCGGAAaCCAAaaCAaAACAAAaACATCAA	Y	n/a	y	Y
	C759	GACCTCAACGCACAGTACGAgtTATTGtTGAGAAATGGATTG	C760	CGTCACTGAAACCACCGGAAACAAaaAAATTTaTaCAAAAAACAACT	?	n/a	n	N
	C761	GACCTCAACGCACAGTACGAtttAGAGAAAAGtAGGtTGTGG	C762	CGTCACTGAAACCACCGGAACAaACCAaaAACCTCTaCTAC	Y	n/a	y	Y
	C763	GACCTCAACGCACAGTACGAAACTTTACAaTTTTTaTTACTACTAC	C764	CGTCACTGAAACCACCGGAAAGAGGGGTGGTGGGTAA	N	n/a	n	N
	C765	GACCTCAACGCACAGTACGACATCCTTaAaAaTaCTCTTTCC	C766	CGTCACTGAAACCACCGGAAGtTGGGttAATATTTGAGGG	?	n	n	N
	C767	GACCTCAACGCACAGTACGAaTAaTCTCTCTaaACTCTCCAA	C768	CGTCACTGAAACCACCGGAATAGGttTTtTtTGGtTGTAAAGTA	N	n	n	N
	C769	GACCTCAACGCACAGTACGAgGAAAttAGGGAtTATGAGG	C770	CGTCACTGAAACCACCGGAATAAaAaCCCTCCCAACCCT	Y	y	y	Y
	C771	GACCTCAACGCACAGTACGATaTTCTaAaTTCTTCCTTTTCCC	C772	CGTCACTGAAACCACCGGAAGTtTtTGAtTtTTtAGGTAAATATAAT	N	n	n	N
	C773	GACCTCAACGCACAGTACGATtTGAGAAAAGGAAAtAGAGGG	C774	CGTCACTGAAACCACCGGAACTCCAaACATTTCTaTCTAAATTA	N	n	n	N
	C775	GACCTCAACGCACAGTACGATTaaaAaACCACCACTTCCAAT	C776	CGTCACTGAAACCACCGGAATTGtTGTAATTGAtAAATTATGTGA	Y	n	n	Y
	C777	GACCTCAACGCACAGTACGACCTTAAAAAaCAACTCTCAACC	C778	CGTCACTGAAACCACCGGAAAtTAAATTTttATGtttAAAGTGATAG	N	n	n	N
	C779	GACCTCAACGCACAGTACGATtTGGGTTGGAAGGAGAGG	C780	CGTCACTGAAACCACCGGAAaCTaCACCCACTCCCCA	Y	y	y	Y
	C781	GACCTCAACGCACAGTACGAGGtAAGTGTTTAGGATGGTT	C782	CGTCACTGAAACCACCGGAAATCACAAAaCCCCTCCCTT	Y	y	y	Y
	C783	GACCTCAACGCACAGTACGATTCACTCCTCCCCCATC	C784	CGTCACTGAAACCACCGGAAgAttTtttTttttttTttttAAAAATGG	Y	n	y	Y
	C785	GACCTCAACGCACAGTACGACTCCATCTCTaCCTCCC	C786	CGTCACTGAAACCACCGGAAAGAAGAAATTttTGGTttAGGTAT	N	n	n	N
	C787	GACCTCAACGCACAGTACGAgttATAtTGGTGAGGAGGG	C788	CGTCACTGAAACCACCGGAAaaAAaCTaaaATTaaCAaaaACACC	N	n	n	N
	C789	GACCTCAACGCACAGTACGAGGATAGAGAGAGAAAAGAAG	C790	CGTCACTGAAACCACCGGAATaTaACCTTaaACAAaTAaTCACAT	N	n	n	N
	C791	GACCTCAACGCACAGTACGATCTTaTCATAAAATTAACTTCCCT	C792	CGTCACTGAAACCACCGGAAGTGGTtAtTTTtTTtTtAGAGATG	?	n	n	N
	C793	GACCTCAACGCACAGTACGATATaTCTATCCCAaAAaAAAACCT	C794	CGTCACTGAAACCACCGGAAAATAAGAAAGAAAAAGAGGAAAGG	Y	n	n	Y
	C795	GACCTCAACGCACAGTACGAaAAaAAACTTTTCTTCCCAaACAA	C796	CGTCACTGAAACCACCGGAAAGAGTGtAAGGTGGGGG	N	n	n	N
	C797	GACCTCAACGCACAGTACGAAttAGGtAGAGGTGGGTGG	C798	CGTCACTGAAACCACCGGAAAAAaAAACAATCCCTTTCCCTA	Y	?	y	Y
	C799	GACCTCAACGCACAGTACGAGTGGttATTGGATGGGTTTG	C800	CGTCACTGAAACCACCGGAAAaaTCTTTACTaaaAaaAATTTACCTT	N	n	n	N
	C801	GACCTCAACGCACAGTACGATGTttTtTTtTTTGTTGTGGGTAA	C802	CGTCACTGAAACCACCGGAACTaTaAaTCCTaaTaCTTAaCTCA	N	n	n	N
	C803	GACCTCAACGCACAGTACGAAAaTaaTaaACAATTAAaATATCTTCTT	C804	CGTCACTGAAACCACCGGAAgGATTAGGtTGGAAGGTGA	Y	n	n	Y
	C805	GACCTCAACGCACAGTACGAAAAATAGGtAGtttTtTGTGATGA	C806	CGTCACTGAAACCACCGGAACACCCCTCCTaCTCCC	N	n	n	N
	C807	GACCTCAACGCACAGTACGAAaaaACAaCCTaACAaAAACAAAAT	C808	CGTCACTGAAACCACCGGAAGGGtttAGGAGAGGGGT	N	n	n	N
	C809	GACCTCAACGCACAGTACGATTTCTaaAaTAACCATATCATAACT	C810	CGTCACTGAAACCACCGGAAtAGtAAGtAGAGGtAAtAGAAAAT	N	n	n	N
	C811	GACCTCAACGCACAGTACGAGtTGTtttTGGGAAGATAAGTG	C812	CGTCACTGAAACCACCGGAACATaaCTAAaTaaAAaTaaaAaAAACC	Y	?	?	Y
	C813	GACCTCAACGCACAGTACGACAACTaTTACTaTAAaATaAACATTAA	C814	CGTCACTGAAACCACCGGAAgGTTAGtTtAGTTGGTTAGAG	N	n	n	N
	C815	GACCTCAACGCACAGTACGATaTTTAaATaaACAaACTAaACCCA	C816	CGTCACTGAAACCACCGGAAGTtTGtAGAtAGTGTGGGG	Y	n	n	Y
	C817	GACCTCAACGCACAGTACGAtTGTtTTttAGGAAAGAGAGAG	C818	CGTCACTGAAACCACCGGAATTaTTCCCAaAATaTAAATCATCC	N	n	n	N
	C819	GACCTCAACGCACAGTACGAATACTTCTTaAaAAAaTAaCCTTCT	C820	CGTCACTGAAACCACCGGAAAAGAAAAtAGGtttTTGGTTTTAAA	Y	?	n	Y
	C821	GACCTCAACGCACAGTACGAAGGGAGAGAAGAGTGGTAA	C822	CGTCACTGAAACCACCGGAATaCCTTAATTaTATaACATTAAATCAA	N	n	n	N
	C823	GACCTCAACGCACAGTACGAAAaaaAAAaaCTCCTACTTTTCCA	C824	CGTCACTGAAACCACCGGAAGtTtTttAGAtAGtTGTtAATGAAG	N	n	n	N
14 base pair	C825	GTCATGCGCCCCATAGAATTTTTATTTGGTTTTATTTTTGTA	C826	CTCGGACGCACCCATTTCCTAACCCCCCACTTA	N	n/a	n/a	N
	C827	GTCATGCGCCCCATTAAATACTAAAATTAAAAAACCCTCA	C828	CTCGGACGCACCCATAAAAATTTGTTATAAGAGGAATAAATA	N	n/a	n/a	N
	C829	GTCATGCGCCCCATATATGGGTATAGGGTTTTTAAAAG	C830	CTCGGACGCACCCACTACCCTCCTCCCTCTAA	Y	n/a	n/a	Y
	C831	GTCATGCGCCCCATTAGTATGTAAAAGGGATTAGTTTTG	C832	CTCGGACGCACCCACCCTCCCCCTACTTCTTA	N	n/a	n/a	N
	C833	GTCATGCGCCCCATAAGTTTTTTTAGTTTAGTTGGAAAAT	C834	CTCGGACGCACCCATATCCCAAAAATTCAAACTACAC	Y	n/a	n/a	Y
	C835	GTCATGCGCCCCATACTTTTCCACTTTTAAAAAATAAAATAA	C836	CTCGGACGCACCCATTGAGTGGGAAGATTTGAGAT	N	n/a	n/a	N
	C837	GTCATGCGCCCCATCTATAACTCAAAATTACTCTACTAA	C838	CTCGGACGCACCCAGTTTATGTGAGAGTTGTATATAAG	N	n/a	n/a	N
	C839	GTCATGCGCCCCATAGAGGGTATATTTATTTATGTTTGT	C840	CTCGGACGCACCCACTTAACCCCTAAAAATACTCATT	N	n/a	n/a	N
	C841	GTCATGCGCCCCATTAGTTTATTTTTTTGTTTTTGTTTTTGA	C842	CTCGGACGCACCCAAACCATACTAACAACATCCCT	N	n/a	n/a	N
	C843	GTCATGCGCCCCATTAAGGTTTTTTTTTTTGAGGTTGTT	C844	CTCGGACGCACCCATTATACACTAAAATACTCCTTCTAA	N	n/a	n/a	N
	C845	GTCATGCGCCCCATAAAAAAAAAAAAAAAAATCTCCCAAATC	C846	CTCGGACGCACCCATTGGTTGGGATAGTTAGAGAA	N	n/a	n/a	N
	C847	GTCATGCGCCCCATATAATATTTTTAACAAAAAACCACATTT	C848	CTCGGACGCACCCATAAGTTTTAATTGTTGTTTTTGTTTTAG	Y	n/a	n/a	Y
	C849	GTCATGCGCCCCATAAATACTACAAACATTTACTTACATA	C850	CTCGGACGCACCCAGGATAGTTGGGATTGTAAAATAG	N	n/a	n/a	N
	C851	GTCATGCGCCCCATAGGGTTTTAGGGTTAATTGGA	C852	CTCGGACGCACCCAAACCACCTCCCCAACCTC	N	n/a	n/a	N
	C853	GTCATGCGCCCCATCCCACTAACAATTAAAACCCC	C854	CTCGGACGCACCCATTTAGTTTTTTGGTAGGTAGTGA	N	n/a	n/a	N
	C855	GTCATGCGCCCCATACAAATATTATTATCCTTTTAAAAAATC	C856	CTCGGACGCACCCAAAGTATATAAGTATGTAAATGGTAAG	N	n/a	n/a	N
	C857	GTCATGCGCCCCATTTATTGATTTTGTTGTTTTGTGGAA	C858	CTCGGACGCACCCAAAAAACTATATACTTTATAAACACTAAT	N	n/a	n/a	N
	C859	GTCATGCGCCCCATGGGGAAATTTAGGTTTAGTGA	C860	CTCGGACGCACCCAAAAATTCCTAAACCCTTCTCC	?	n/a	n/a	?
	C861	GTCATGCGCCCCATTTATCCTTTTAAAAAATCCTAAATCC	C862	CTCGGACGCACCCATTTGTATGAAAGTATATAAGTATGTA	N	n/a	n/a	N
	C863	GTCATGCGCCCCATTTTCAAAACCTAATACCAAAAAACA	C864	CTCGGACGCACCCATTTTTGGGTTGGTGTGATAGA	N	n/a	n/a	N
	C865	GTCATGCGCCCCATTTCCTTAAATAAATTAACTCACTCT	C866	CTCGGACGCACCCATATTGTAAAAAAAAATGATATAAGGATA	N	n/a	n/a	N
	C867	GTCATGCGCCCCATAACACCCTAAAATCCCTATCA	C868	CTCGGACGCACCCATTATAATTTTTGGAGATTTTAAAGATG	N	n/a	n/a	N
	C869	GTCATGCGCCCCATACCAACTCCAAATAAACTTATCC	C870	CTCGGACGCACCCAATATGTTAGTATATAGTTTTAATTGTG	N	n/a	n/a	N
	C871	GTCATGCGCCCCATCCTTCAAATAATCACAATTATCATT	C872	CTCGGACGCACCCATATATAATAAATTGTGAGAGTTGTAA	N	n/a	n/a	N
	C873	GTCATGCGCCCCATAAACTAAATACACATACAATCCC	C874	CTCGGACGCACCCATTATTTTATTTTGGTTTGTTTTGTAG	N	n/a	n/a	N
	C875	GTCATGCGCCCCATTAATTAGGTTATAGTATGTAAAAGG	C876	CTCGGACGCACCCACACCCTCCCTAAAATCATAAA	N	n/a	n/a	N
	C877	GTCATGCGCCCCATTATTTTTAATTTATTGTTATTTGTGGTT	C878	CTCGGACGCACCCAATACCCTAATATTAATACAACATAC	N	n/a	n/a	N
	C879	GTCATGCGCCCCATTACCCTACCAAATCTTCCTC	C880	CTCGGACGCACCCATTTGGGGTGAGTTGAGATG	N	n/a	n/a	N
	C881	GTCATGCGCCCCATTTAACATAAATACAAAACTTCCAAAA	C882	CTCGGACGCACCCAGTTTTTTTTTTTTTAATTTTAAAGATGAAT	N	n/a	n/a	N
	C883	GTCATGCGCCCCATTTTTTTTTTTTTGTTTTTTGAATGGAG	C884	CTCGGACGCACCCATATATTCAAATAAATAATACATAAAATCAT	Y	n/a	n/a	Y
	C885	GTCATGCGCCCCATATAAAATAAAAAAAATATCAAAACACCT	C886	CTCGGACGCACCCATTTTATTGTTTAAAGTAGTTGTTTAAAT	Y	n/a	n/a	Y
	C887	GTCATGCGCCCCATGGAATGGAATTTATAATGAATATTAG	C888	CTCGGACGCACCCAACCCTCAAATCAATTTCTATTAC	N	n/a	n/a	N
	C889	GTCATGCGCCCCATGTAGAGTTAATTAAAATAATTTTAATAATA	C890	CTCGGACGCACCCACACCAACACATTACTACAACT	N	n/a	n/a	N
	C891	GTCATGCGCCCCATACCAACCTCTCCCACCTA	C892	CTCGGACGCACCCAAATGATTTTATTTTAGGAATGAGGA	N	n/a	n/a	N
	C893	GTCATGCGCCCCATTGTTTTTTTTGTTTTTTTTTTAGTTAAG	C894	CTCGGACGCACCCATTCTTACTAAAAACTCAAATAAAACT	Y	n/a	n/a	Y
	C895	GTCATGCGCCCCATTCAAAATTAAAAAAACTAAATCTTCATT	C896	CTCGGACGCACCCAATTTTTGTTGTTTTGTAGTTAGGAA	N	n/a	n/a	N
	C897	GTCATGCGCCCCATTATTAATCAATAACTATCACTAAAATAC	C898	CTCGGACGCACCCATTAGTTTAGTTTTTTTTAAATTAAGGG	N	n/a	n/a	N
	C899	GTCATGCGCCCCATAAAGGAGAGTAGGGGTGG	C900	CTCGGACGCACCCAAACAAAATACTAAACAAAAACTTCC	N	n/a	n/a	N
	C901	GTCATGCGCCCCATATAACAAACATCCCATAAATACATA	C902	CTCGGACGCACCCATTAAAGAGTATTAAATTGGGGTTG	N	n/a	n/a	N
	C903	GTCATGCGCCCCATCAAAAAATCAAATATTAAATCCTACC	C904	CTCGGACGCACCCATATTTGTTATTAGGATTTTATTTTAGG	Y	n/a	n/a	Y
	C905	GTCATGCGCCCCATGAGTTAATTAAAATAATTTTAATAATAGAG	C906	CTCGGACGCACCCACAACACATTACTACAACTTAATTTT	N	n/a	n/a	N
	C907	GTCATGCGCCCCATCTCCAACCCTCAAAAACAC	C908	CTCGGACGCACCCAGTATATTAGAGTGTGTAAGAGAG	?	n/a	n/a	?
	C909	GTCATGCGCCCCATAGTATGATGAGGAAGGAGAG	C910	CTCGGACGCACCCATAAAATAAAATTTTATCAACTTCTCTAA	N	n/a	n/a	N
	C911	GTCATGCGCCCCATATATTTTTAAGTTTTATTTGTTAGGATT	C912	CTCGGACGCACCCACCACAAAAAATAAAAATAAAAATATCC	Y	n/a	n/a	Y
	C913	GTCATGCGCCCCATAATACACCAACTCCAAATAAACT	C914	CTCGGACGCACCCATAGTATATAGTTTTAATTGTGAAAAG	N	n/a	n/a	N
	C915	GTCATGCGCCCCATAAAAAAATAATCCCATCCAAAAAATC	C916	CTCGGACGCACCCAATTTTAGGGTAATTTTTGATTTATAATT	N	n/a	n/a	N
	C917	GTCATGCGCCCCATATAACATAAAATCTTTTAAAAAAACTAATA	C918	CTCGGACGCACCCAATTTAAGTTTTTAAGAAGTGGGAG	N	n/a	n/a	N
	C919	GTCATGCGCCCCATATTTTTTTAGTATGATGAGGAAGG	C920	CTCGGACGCACCCAAAATAAAATTTTATCAACTTCTCTAAAA	N	n/a	n/a	N
	C921	GTCATGCGCCCCATAATTTGTTTTTGTAATTGTTTTAGTAAA	C922	CTCGGACGCACCCATCTAATATCTTCACATATCAATATAT	Y	n/a	n/a	Y
	C923	GTCATGCGCCCCATTTTCACTTATCAAAATTTTTAAATCTC	C924	CTCGGACGCACCCAAAAAATGGGGGTGGGGGT	N	n/a	n/a	N
	C925	GTCATGCGCCCCATAAAACTAACAAAATAAAAAAACAAAATC	C926	CTCGGACGCACCCAAGTGTTTGAGGGGATGGG	N	n/a	n/a	N
	C927	GTCATGCGCCCCATCCAATAAAACTCAATTTTCAAATTAA	C928	CTCGGACGCACCCAGAGGTAATTTGTGTATTGTTGG	Y	n/a	n/a	Y
	C929	GTCATGCGCCCCATTTTTGTAGTTGTTAGATTTGGGA	C930	CTCGGACGCACCCAAAAAACTCCAAAAAACTAAACTTCC	Y	n/a	n/a	Y
	C931	GTCATGCGCCCCATAAAAAATACTAATAAATCAAATTTAAAACT	C932	CTCGGACGCACCCATGAGTTTTTAAGGTTTGTTATTTTG	Y	n/a	n/a	Y
	C933	GTCATGCGCCCCATATATAAAAATCTTCCTCCTAAAATAA	C934	CTCGGACGCACCCAATTATTATTTTGTTTGTTTTTTGTTTGT	Y	n/a	n/a	Y
	C935	GTCATGCGCCCCATTATTTTAGATAATTTATTTAATTTTTTTGG	C936	CTCGGACGCACCCATCTTAAAAAAATCCAAAATCCCC	Y	n/a	n/a	Y
	C937	GTCATGCGCCCCATTAAATAATAACTAAATTCACTTCCTT	C938	CTCGGACGCACCCAATTTGATTGGGTGTTTGAATTGG	?	n/a	n/a	?
	C939	GTCATGCGCCCCATGATTGAGTTTATTTTGTGGGG	C940	CTCGGACGCACCCAACCTTTACTCTTCAAAATAAAAACA	Y	n/a	n/a	Y
	C941	GTCATGCGCCCCATGTAGTTGTTAGATTTGGGAGT	C942	CTCGGACGCACCCAACTCCAAAAAACTAAACTTCCC	Y	n/a	n/a	Y
	C943	GTCATGCGCCCCATTTTAAGTTTTTTTTTTTTTGTTTTTTGAAT	C944	CTCGGACGCACCCATTATATTCAAATAAATAATACATAAAATCA	Y	n/a	n/a	Y
2 base pair	C945	AGCAaCACCAAACACATCCCA	C946	AGAtTGtAGAAGAGtAAGGGAG	N	n/a	n/a	N
	C947	AGaCTaAAAATACCAaAaCAaaACATA	C948	AGTtAAGGGGtAGGGTATtAAG	N	n/a	n/a	N
	C949	AGGTTGTAGTAGAAGAAAAAAGtAAG	C950	AGaTaTTAaAAaAaTaAaCAAAAAAAAAAAAAAA	N	n/a	n/a	N
	C951	AGTGAAtAAGTGAGTATTTAGAtATAA	C952	AGCTaCTAaAAAATAaTTaTTAAACAACA	N	n/a	n/a	N
	C953	AGAtAGtATtAAAGGGAGAAAGGA	C954	AGCATCTAAAAAaaaaAaATaaTaCCAC	N	n/a	n/a	N
	C955	AGttTTAGTTtAAAGtTGAGTAGGAG	C956	AGCAaTTCAaaaCAaaaCAaAaCCC	N	n/a	n/a	N
	C957	AGaCTaCCAaCAaCTaaaaaTCCC	C958	AGGGGtTGGtAGGGTtAGG	N	n/a	n/a	N
	C959	AGaTaaTaaCACTATACACAaTCACA	C960	AGGAGGtAAGttATGGAGTGAG	N	n/a	n/a	N
	C961	AGTTTAAaTTCTaAaTAaAAATaaAACAaTTC	C962	AGtAGGtAGAttTGGtTTtAGAGT	N	n/a	n/a	N
	C963	AGaAaTCCAACAaaAATAaaATTTaCATC	C964	AGATGtTTTTTGtAtTtAGAGAGGAA	N	n/a	n/a	N
	C965	AGACAaaTaAaTaATTCTCAaaaTaACTC	C966	AGGGTAGGAGAGAGtAGGG	N	n/a	n/a	N
	C967	AGtTtTGGGGGAGGGAGAG	C968	AGaAAaaAaCAaaaCACATaaACACAC	N	n/a	n/a	N
	C969	AGGAAATtTTGGGGGAAAGATAAA	C970	AGCCAaAAaAAaaaCTaTaCTaTaTAC	N	n/a	n/a	N
	C971	AGAGtAGGtAAAATTATAAAGAAtAAG	C972	AGAATTAaATaTaaCACAaAAAaATCACA	N	n/a	n/a	N
	C973	AGGAAGtAGAAAGATtAGAGAAGG	C974	AGTCCCTATAATaATAaAaCCACC	N	n/a	n/a	N
	C975	AGTTAAAAAATAAATAAAAATAAGtTAAGTAA	C976	AGCATTaCAAACTaTACAaaTAaaTCA	N	n/a	n/a	N
	C977	AGtTtAAGGAtAGGAGTTGAAtAAAG	C978	AGAAACAaAaCCTCCAATCCCA	N	n/a	n/a	N
	C979	AGaaCCCCCAaTaaaaaaCATCTC	C980	AGAGtAGGtAtAttttAAAAAGtAGG	N	n/a	n/a	N
	C981	AGCTCCTCAaAaTTAaaACCCAC	C982	AGTTTAAAAATGGTAAGAGGAAAGG	N	n/a	n/a	N
	C983	AGCAaTaTaTaAaATCAaTaTaTaAaATCA	C984	AGTGAGAAGTGGATGTGGTGA	N	n/a	n/a	N
	C985	AGaAaTTaaaaaCCTTaACCTaTTACA	C986	AGttAGGAGtTGGAAGtAGAGA	N	n/a	n/a	N
	C987	AGATATTTAATGAATAtTGAAAGGGAG	C988	AGaCCCAAAACTACAaTTCTaTCA	N	n/a	n/a	N
	C989	AGAAGATAGtttTGtATtTGATtATGA	C990	AGTTTTaaCCAAAaAAAACATTTaaTCAT	N	n/a	n/a	N
	C991	AGGTAAGGAGGAAAATAAAAGAGA	C992	AGTaAAAAaTAaAaaaCTAAaAAAACCCA	N	n/a	n/a	N
	C993	AGTTGGAtAAGATAATTTGAATATGAA	C994	AGaCTaCATAAAaAAAAACCATaaCAA	N	n/a	n/a	N
	C995	AGTGtAGGAAGtAAATATATAAGGG	C996	AGCCACCCCAaACTTCACATA	N	n/a	n/a	N
	C997	AGGTAATtTGAAGtTttAAGTAAATGA	C998	AGAAACTTaaAAaATaCAAAACTCATC	N	n/a	n/a	N
	C999	AGTCAaCAAaTACTaCCATTATTACA	D001	AGAGGAAtAtAGTAAttTtTGAATAtAAA	N	n/a	n/a	N
	D002	AGATGAAGAGAAtAtTAttAAtttTAAGA	D003	AGCTTaCAaCATCTaTAAAACACATT	N	n/a	n/a	N
	D004	AGCCCAAATTaAACTaaTCTTaACAA	D005	AGGttTAGGTtAGAAAGTGAGTAA	N	n/a	n/a	N
	D006	AGttTGTGTAAAGAAGAAAGGAGA	D007	AGAAACTTaaaTAAACAaAAAATTTCACA	N	n/a	n/a	N
	D008	AGaTAaCTTaCAaTAaCCATaTaACAA	D009	AGGGAAGAGTGGAGGTAGAAG	N	n/a	n/a	N
	D010	AGAAAtAATTtTGGAAAAAAtATTAAAATAAG	D011	AGaTTTCAATTaTAAAaAaAaAaAAaTaaATAAA	N	n/a	n/a	N
	D012	AGaaaTaCCCTTCCCAAATCCC	D013	AGAATTAGGAGGTATGtAGAAAAG	N	n/a	n/a	N
	D014	AGAGtAAAGttAGAtTGtAAGGAAAA	D015	AGAaaaaTTTCCAAaaaAAaaCAACAC	N	n/a	n/a	N
	D016	AGtAAAttTtAAttAGtTTAGTGtAGAAA	D017	AGaCTTTAAAAAAACCTACAaACAATT	N	n/a	n/a	N
	D018	AGTGGttAGTGTTTGGAGTGAG	D019	AGTTTaaaaaCTTTCAATCCACCC	N	n/a	n/a	N
	D020	AGAAaaTaACCCAAaTaAaCCCAC	D021	AGtAGttAGTTGGAGGAAAGGA	N	n/a	n/a	N
	D022	AGaCTaCAaATCCTCAaaCACAC	D023	AGAtTGGtTTtAGAGAAGGAATAAG	N	n/a	n/a	N
	D024	AGAATGAGGttAGGAGGAGAAG	D025	AGCTAAAaTaCCCAaAaaTaTCCC	N	n/a	n/a	N
	D026	AGAGATAGGTtAGtAATGtAGTGA	D027	AGCAACATCTACATAAATAAAATaACA	N	n/a	n/a	N
	D028	AGAGATATATAAGtTTtTTGTGGTGA	D029	AGCCAAaAaTCTTTCAAaCATaACAA	N	n/a	n/a	N
	D030	AGGttAGAGtAGAGAGGGAGA	D031	AGaAaTaTTTaAACAaAACAaCTaAACAA	N	n/a	n/a	N
	D032	AGCCATCTaaTaACAaAACTaTaACA	D033	AGGAttTtAGATTAAGAAGTTAGTGA	N	n/a	n/a	N
	D034	AGtTGGAGAGAAATGAAGAGTG	D035	AGTAATaTCTaCAaTaTTaTAACCATC	N	n/a	n/a	N
	D036	AGtAGttTtAAGAtTttAGGGTtAGG	D037	AGTAaaCAaTCAaaCAaaaCAaTCAC	N	n/a	n/a	N
	D038	AGTCCTCAaaCTaCAaCCATCA	D039	AGttAGGtTGGAGATtAGGAGT	N	n/a	n/a	N
	D040	AGGTAGTAGGATAtAAAGTAtAAtAAG	D041	AGaCAATACAAATCAATTaCAATAATAAA	N	n/a	n/a	N
	D042	AGAAAATAAAATAAAATAAAAAGAGGGAG	D043	AGaCTTAaCAATaTACAaCCAATCAT	N	n/a	n/a	N
	D044	AGGAAAGGAtAAtAGGAATAtAATGA	D045	AGTaAaAAaCAAATaACAaATaaaTAACAA	N	n/a	n/a	N
	D046	AGTAGAtAtTGAATAATAAATAATAAATGA	D047	AGAaTaTAAaACACAAAAAAATCACAC	N	n/a	n/a	N
	D048	AGAAaAaATTTTaTAACAAAACTTaAACAA	D049	AGTAGAAGAtAtTTAGGAGAGGAA	N	n/a	n/a	N
	D050	AGtATTtAtAGGtAGGATtAGAGTG	D051	AGCAaTaaTaCACACCTATATCCC	N	n/a	n/a	N
	D052	AGaAaaTaaaaaTCCAaaAaaaaaATCCC	D053	AGAAGATtAGAGGttAtttAGAGAAA	N	n/a	n/a	N
	D054	AGgTGGtATAAAtTAtAGGGGG	D055	AGCTTaTCCTaaaaTCAaaTCAaACC	N	n/a	n/a	N
	D056	AGAaCAACTATATAaCCCTTCCC	D057	AGGAGAATATAAATtTAGAATtAAGAAAT	N	n/a	n/a	N
	D058	AGCCTCCACAaaTaaCTCCAC	D059	AGGGtTtAGtttTGGGGtTGTG	Y	n/a	n/a	Y
	D060	AGCTaCTTTCAaACCATCCCTC	D061	AGAGttTGttAGGtAtAAGAAGGT	N	n/a	n/a	N
	D062	AGCCCTACTATaCCCATTTTTC	D063	AGAAtTTtttATGGGtTTTGGGGT	N	n/a	n/a	N
	D064	AGAGtAAAGtAttAGtttAAGAAGGA	D065	AGCAaTaaTCAACTTTAaAAACTTCC	N	n/a	n/a	N
	D066	AGAACCCTTCTaaaaACACCTTAC	D067	AGGTtAAtTAAtTAttttAAGGTtAtAGA	N	n/a	n/a	N
	D068	AGAtATttTttAGTGtTTtTtTGGTGA	D069	AGTaaCTaaCCAaCCTCCTCC	N	n/a	n/a	N
	D070	AGAaaATaaAaaAaTaAaaaTCAaaaTCATTA	D071	AGTTTttTTttTtTTtTtTAGtTttATtAATG	Y	n/a	n/a	Y
	D072	AGAAAACCTTaAaaTaATTCATCTTCC	D073	AGGGtAtAGAAGGATtTTGGTAG	N	n/a	n/a	N
	D074	AGCATTAACCATAAACACATTTTTCA	D075	AGTttAGGtTtATTAAtATTGAGATAG	N	n/a	n/a	N
	D076	AGtttTtTTGtTGAAATTTtAGtAGtATG	D077	AGTCAAaAaaATTTAaaATaCTTTTCTTTT	N	n/a	n/a	N
	D078	AGCCACTTTTaCCATaTaTCACAT	D079	AGAtAtttAtTtATTttTGATTAGGGTG	N	n/a	n/a	N
	D080	AGAGAAGtTGATGTAGAGAGAG	D081	AGAaaaaaCCACATTTTTATAATTaTCC	N	n/a	n/a	N
	D082	AGaaCTaAaaTTCATaAAaTCACACAT	D083	AGGAtAGAGTttttAAGTGGGTG	N	n/a	n/a	N
	D084	AGAaaTCAaATTTTTaCCAATCCATTC	D085	AGGGTGAtAGGGAAAGTtTTGG	N	n/a	n/a	N
	D086	AGgtTTTTAAAAGATTAGttAGTGAG	D087	AGaACTCAaaTTCCTCTaACATCT	N	n/a	n/a	N
	D088	AGAAaATCAAaTTTaTaTCTTCTCCC	D089	AGAtAAGTTAGAttAAGTAATTAtAGG	N	n/a	n/a	N
	D090	AGCTaCTCTTCTaaaCTTTACCAT	D091	AGAGtttTGGttTTTtTAtTTtATGAG	N	n/a	n/a	N
	D092	AGTCAaTCCCTCCTTTCCTCT	D093	AGGAGTTTGtTGGGtAGAGAG	Y	n/a	n/a	Y
	D094	AGGAAtAGAGTGAATTTTttTGGTG	D095	AGaAaACCAATCTTCCCCTCC	N	n/a	n/a	N
	D096	AGTAAGTGATGGtTGtTTGTGATG	D097	AGCAATTTAAaCCATCTaCTTaCATT	N	n/a	n/a	N
	D098	AGaaaATaTCAaaaTCAaCTCTaCTAT	D099	AGttAGAAttttAttATTtTTttATtAGGT	N	n/a	n/a	N
	D100	AGttAttTtATTTttTTTtTtAGTttAGGT	D101	AGCAaCTTTaTCTATTTTCAaACATTT	N	n/a	n/a	N
	D102	AGTATCTaCTTCCCTaACTCCC	D103	AGGAGTtTtTTttAGTGGTTTTGG	N	n/a	n/a	N
	D104	AGTAAAGTtAttAAGTtttAttTAtTGGG	D105	AGCAaCTCCTACTaCATCTTCC	N	n/a	n/a	N
	D106	AGGATTGAAATTTtTttAGGTGAGTG	D107	AGAAaCAAaCATaACACTATTTaCATA	N	n/a	n/a	N
	D108	AGtTtTGGAAAGAAGtttTtAtTGGA	D109	AGAATTTATAAATATTTTACTTTACTTCC	N	n/a	n/a	N
	D110	AGTTTaCCCTCCTCCCCTC	D111	AGTttTGtTTGTtttAGGTGAGTG	N	n/a	n/a	N
	D112	AGCTCTaCCTCCCCTCCC	D113	AGAGTGtTTTTTtTTTTTTAAtTGGTG	N	n/a	n/a	N
	D114	AGTAtATtTtttTTTTTTTTTTTTTAATTtTGTA	D115	AGAaaCTaAaAaCATCCCTCCC	N	n/a	n/a	N
	D116	AGaAaAaaTaaaTaTaTaCATaCCACATT	D117	AGAtTtAGAtAAtAtttAtAtAGtTtTGTA	N	n/a	n/a	N
	D118	AGAGAGTGGGTTtTtTGAtAGG	D119	AGCCTTCAAaTTaTTTTAAAATCTTCC	N	n/a	n/a	N
	D120	AGTGtTGAGtAttATGtTATAAGTGA	D121	AGTCCCTaAATCCTCTTaCCTC	N	n/a	n/a	N
	D122	AGGTAAtAAATTttTTTGTtATAGAGAG	D123	AGTaCTCCTACTaCCTTaCCTC	N	n/a	n/a	N
	D124	AGTTAGGTTTtttTAAAtTTtTATTGGAA	D125	AGAAATTACTTTCCATCCTCCAC	N	n/a	n/a	N
	D126	AGAaACTTTaTATTATATATTaTaTTTTTACA	D127	AGGtttttTGGGtTTATGttTTGG	N	n/a	n/a	N
	D128	AGtTATttAtAtAAGTTGTGtTGTGAA	D129	AGTCCCAaATaATTATaTaTTTCATCC	N	n/a	n/a	N
	D130	AGCTCTAaTTCAaTaTATCAaTTTACA	D131	AGGTAAtTTAGAtTGTTAGAGAGAG	N	n/a	n/a	N
	D132	AGaTTACTaAaTCCAAaCTCCTCA	D133	AGGGtttTtTtAtTGGttAGTGAG	Y	n/a	n/a	Y
	D134	AGaaCTaaaTTaCAaaCCTCCTCC	D135	AGATATATtTTGTGGttTTGGGTG	N	n/a	n/a	N
	D136	AGGAATTTTGttATATTATATAAttAtAGG	D137	AGATTATCATATAAATaTaTCTCCTAC	N	n/a	n/a	N
	D138	AGTCTAAaTTaTATTACTATACCCTTT	D139	AGTtTtTGtAGTtTTTTTtTTTGTGAG	N	n/a	n/a	N
	D140	AGtAAtAAtAAtTTtATTtAAttAAATAtATTGT	D141	AGaTaTACATCTCTTTCCTCCATT	No bands (excluded)	n/a	n/a	No bands
	D142	AGAAAAtAAtTtTtAAAAttTTtTGGGGG	D143	AGaATTTTaATaTCTATaTTCCCTCC	N	n/a	n/a	N
	D144	AGTaATCATCCCCATTTCTCTTC	D145	AGAGAAGTGAtAtAtTTTAGAGTGAG	N	n/a	n/a	N
	D146	AGGGATtTTGAAAtTtTAGtTGGTG	D147	AGCAaATATaCACTaCTCCTCC	N	n/a	n/a	N
	D148	AGaAaCCTCTaCTCCACCTCC	D149	AGGTtTttTttTGTtTAtAtTGGGTG	No bands (excluded)	n/a	n/a	No bands
	D150	AGTaAAaATTAaTTTTCCATTTACATACA	D151	AGtATGttttAttttAGAtTTAGTGAG	N	n/a	n/a	N
	D152	AGaTCCCTAaaaCAAAaTTTaCATCT	D153	AGTTAGTGTAtTGGTTTTGTGTTG	N	n/a	n/a	N
