# Supplementary material for: PrimerROC: accurate condition-independent dimer prediction using ROC analysis
Source: Sci Rep. 2019 Jan 18;9:209. doi: 10.1038/s41598-018-36612-9 (PMC6338771; doi:10.1038/s41598-018-36612-9)
Supplement: Supplementary file 1 — Supplementary Info [file 41598_2018_36612_MOESM1_ESM.zip › Supplementary_Table_2.xlsx]

## Sheet: Sheet1
Forward Name	Forward Sequence	Reverse Name	Reverse Sequence	Dimer (y/n)
				57°C			60/65°C
				TMAC	Formamide
				1.5 mM	1.5%	4%
C825	GTCATGCGCCCCATAGAATTTTTATTTGGTTTTATTTTTGTA	C826	CTCGGACGCACCCATTTCCTAACCCCCCACTTA	n	n	n	n
C827	GTCATGCGCCCCATTAAATACTAAAATTAAAAAACCCTCA	C828	CTCGGACGCACCCATAAAAATTTGTTATAAGAGGAATAAATA	n	n	n	n
C829	GTCATGCGCCCCATATATGGGTATAGGGTTTTTAAAAG	C830	CTCGGACGCACCCACTACCCTCCTCCCTCTAA	n	n	n	y
C831	GTCATGCGCCCCATTAGTATGTAAAAGGGATTAGTTTTG	C832	CTCGGACGCACCCACCCTCCCCCTACTTCTTA	n	n	n	n
C833	GTCATGCGCCCCATAAGTTTTTTTAGTTTAGTTGGAAAAT	C834	CTCGGACGCACCCATATCCCAAAAATTCAAACTACAC	y	y	y	y
C835	GTCATGCGCCCCATACTTTTCCACTTTTAAAAAATAAAATAA	C836	CTCGGACGCACCCATTGAGTGGGAAGATTTGAGAT	n	n	n	n
C837	GTCATGCGCCCCATCTATAACTCAAAATTACTCTACTAA	C838	CTCGGACGCACCCAGTTTATGTGAGAGTTGTATATAAG	n	n	n	n
C839	GTCATGCGCCCCATAGAGGGTATATTTATTTATGTTTGT	C840	CTCGGACGCACCCACTTAACCCCTAAAAATACTCATT	n	n	n	n
C841	GTCATGCGCCCCATTAGTTTATTTTTTTGTTTTTGTTTTTGA	C842	CTCGGACGCACCCAAACCATACTAACAACATCCCT	n	n	n	n
C843	GTCATGCGCCCCATTAAGGTTTTTTTTTTTGAGGTTGTT	C844	CTCGGACGCACCCATTATACACTAAAATACTCCTTCTAA	n	y	n	n
C845	GTCATGCGCCCCATAAAAAAAAAAAAAAAAATCTCCCAAATC	C846	CTCGGACGCACCCATTGGTTGGGATAGTTAGAGAA	n	n	n	n
C847	GTCATGCGCCCCATATAATATTTTTAACAAAAAACCACATTT	C848	CTCGGACGCACCCATAAGTTTTAATTGTTGTTTTTGTTTTAG	y	y	n	y
C849	GTCATGCGCCCCATAAATACTACAAACATTTACTTACATA	C850	CTCGGACGCACCCAGGATAGTTGGGATTGTAAAATAG	n	n	n	n
C851	GTCATGCGCCCCATAGGGTTTTAGGGTTAATTGGA	C852	CTCGGACGCACCCAAACCACCTCCCCAACCTC	y	y	y	n
C853	GTCATGCGCCCCATCCCACTAACAATTAAAACCCC	C854	CTCGGACGCACCCATTTAGTTTTTTGGTAGGTAGTGA	n	n	n	n
C855	GTCATGCGCCCCATACAAATATTATTATCCTTTTAAAAAATC	C856	CTCGGACGCACCCAAAGTATATAAGTATGTAAATGGTAAG	n	n	n	n
C857	GTCATGCGCCCCATTTATTGATTTTGTTGTTTTGTGGAA	C858	CTCGGACGCACCCAAAAAACTATATACTTTATAAACACTAAT	n	n	n	n
C859	GTCATGCGCCCCATGGGGAAATTTAGGTTTAGTGA	C860	CTCGGACGCACCCAAAAATTCCTAAACCCTTCTCC	y	y	y	y
C861	GTCATGCGCCCCATTTATCCTTTTAAAAAATCCTAAATCC	C862	CTCGGACGCACCCATTTGTATGAAAGTATATAAGTATGTA	n	n	n	n
C863	GTCATGCGCCCCATTTTCAAAACCTAATACCAAAAAACA	C864	CTCGGACGCACCCATTTTTGGGTTGGTGTGATAGA	n	n	n	n
C865	GTCATGCGCCCCATTTCCTTAAATAAATTAACTCACTCT	C866	CTCGGACGCACCCATATTGTAAAAAAAAATGATATAAGGATA	y	y	y	n
C867	GTCATGCGCCCCATAACACCCTAAAATCCCTATCA	C868	CTCGGACGCACCCATTATAATTTTTGGAGATTTTAAAGATG	n	n	n	n
C869	GTCATGCGCCCCATACCAACTCCAAATAAACTTATCC	C870	CTCGGACGCACCCAATATGTTAGTATATAGTTTTAATTGTG	n	n	y	n
C871	GTCATGCGCCCCATCCTTCAAATAATCACAATTATCATT	C872	CTCGGACGCACCCATATATAATAAATTGTGAGAGTTGTAA	n	y	n	n
C873	GTCATGCGCCCCATAAACTAAATACACATACAATCCC	C874	CTCGGACGCACCCATTATTTTATTTTGGTTTGTTTTGTAG	n	y	n	n
C875	GTCATGCGCCCCATTAATTAGGTTATAGTATGTAAAAGG	C876	CTCGGACGCACCCACACCCTCCCTAAAATCATAAA	n	n	n	n
C877	GTCATGCGCCCCATTATTTTTAATTTATTGTTATTTGTGGTT	C878	CTCGGACGCACCCAATACCCTAATATTAATACAACATAC	y	y	y	n
C879	GTCATGCGCCCCATTACCCTACCAAATCTTCCTC	C880	CTCGGACGCACCCATTTGGGGTGAGTTGAGATG	n	y	n	n
C881	GTCATGCGCCCCATTTAACATAAATACAAAACTTCCAAAA	C882	CTCGGACGCACCCAGTTTTTTTTTTTTTAATTTTAAAGATGAAT	n	n	n	n
C883	GTCATGCGCCCCATTTTTTTTTTTTTGTTTTTTGAATGGAG	C884	CTCGGACGCACCCATATATTCAAATAAATAATACATAAAATCAT	n	y	n	y
C885	GTCATGCGCCCCATATAAAATAAAAAAAATATCAAAACACCT	C886	CTCGGACGCACCCATTTTATTGTTTAAAGTAGTTGTTTAAAT	y	y	y	y
C887	GTCATGCGCCCCATGGAATGGAATTTATAATGAATATTAG	C888	CTCGGACGCACCCAACCCTCAAATCAATTTCTATTAC	n	n	n	n
C889	GTCATGCGCCCCATGTAGAGTTAATTAAAATAATTTTAATAATA	C890	CTCGGACGCACCCACACCAACACATTACTACAACT	n	n	n	n
C891	GTCATGCGCCCCATACCAACCTCTCCCACCTA	C892	CTCGGACGCACCCAAATGATTTTATTTTAGGAATGAGGA	y	y	y	n
C893	GTCATGCGCCCCATTGTTTTTTTTGTTTTTTTTTTAGTTAAG	C894	CTCGGACGCACCCATTCTTACTAAAAACTCAAATAAAACT	n	y	y	y
C895	GTCATGCGCCCCATTCAAAATTAAAAAAACTAAATCTTCATT	C896	CTCGGACGCACCCAATTTTTGTTGTTTTGTAGTTAGGAA	n	n	n	n
C897	GTCATGCGCCCCATTATTAATCAATAACTATCACTAAAATAC	C898	CTCGGACGCACCCATTAGTTTAGTTTTTTTTAAATTAAGGG	y	n	y	n
C899	GTCATGCGCCCCATAAAGGAGAGTAGGGGTGG	C900	CTCGGACGCACCCAAACAAAATACTAAACAAAAACTTCC	y	y	y	n
C901	GTCATGCGCCCCATATAACAAACATCCCATAAATACATA	C902	CTCGGACGCACCCATTAAAGAGTATTAAATTGGGGTTG	n	y	n	n
C903	GTCATGCGCCCCATCAAAAAATCAAATATTAAATCCTACC	C904	CTCGGACGCACCCATATTTGTTATTAGGATTTTATTTTAGG	y	y	y	y
C905	GTCATGCGCCCCATGAGTTAATTAAAATAATTTTAATAATAGAG	C906	CTCGGACGCACCCACAACACATTACTACAACTTAATTTT	n	n	n	n
C907	GTCATGCGCCCCATCTCCAACCCTCAAAAACAC	C908	CTCGGACGCACCCAGTATATTAGAGTGTGTAAGAGAG	y	y	y	y
C909	GTCATGCGCCCCATAGTATGATGAGGAAGGAGAG	C910	CTCGGACGCACCCATAAAATAAAATTTTATCAACTTCTCTAA	n	n	n	n
C911	GTCATGCGCCCCATATATTTTTAAGTTTTATTTGTTAGGATT	C912	CTCGGACGCACCCACCACAAAAAATAAAAATAAAAATATCC	n	n	n	y
C913	GTCATGCGCCCCATAATACACCAACTCCAAATAAACT	C914	CTCGGACGCACCCATAGTATATAGTTTTAATTGTGAAAAG	y	y	n	n
C915	GTCATGCGCCCCATAAAAAAATAATCCCATCCAAAAAATC	C916	CTCGGACGCACCCAATTTTAGGGTAATTTTTGATTTATAATT	n	n	n	n
C917	GTCATGCGCCCCATATAACATAAAATCTTTTAAAAAAACTAATA	C918	CTCGGACGCACCCAATTTAAGTTTTTAAGAAGTGGGAG	y	n	n	n
C919	GTCATGCGCCCCATATTTTTTTAGTATGATGAGGAAGG	C920	CTCGGACGCACCCAAAATAAAATTTTATCAACTTCTCTAAAA	y	y	y	n
